# Supplementary material for: Single-cell bisulfite-free 5mC and 5hmC sequencing with high sensitivity and scalability
Source: Proc Natl Acad Sci U S A. 2023 Nov 27;120(49):e2310367120. doi: 10.1073/pnas.2310367120 (PMC10710054; doi:10.1073/pnas.2310367120)
Supplement: Supplementary file 5 — Dataset S04 (XLSX) [file pnas.2310367120.sd04.xlsx]

## Sheet: E7.5
sciCabernet squencing data of mouse E7.5 cells
SampleID	Species	Total_reads	Clean_Reads	Reads_Clean_rate	Base_Clean_rate	reads_aligned	Align_rate	Genome_Cov	CHcorrected_GenomeCov	CpG_detected	CpG_coverage	chrM_readsN	MeanFragment_len	DupRate	Raw_depth	Clean_depth	Align_depth	GC_content	Seqed_CpGs	Bismark_mCpG_ConversionRate	mCHG_ratio	mCHH_ratio	Plate
20220324_E7_5_ICM_10S.0_0	mm10	168798	163738	0.03	0.31	44216	0.27	0.000477	0.000457	9878	0.0004	0.0104487	196.396	0.541718	0.009289	0.006461	0.00181	0.285	12760	0.879859	0.0194277	0.0143128	20220324_E7_5_ICM_10S
20220324_E7_5_ICM_10S.0_1	mm10	181934	176570	0.03	0.3	54619	0.3093	0.000566	0.000546	12423	0.0005	0.000659111	192.811	0.551814	0.010012	0.007052	0.002245	0.28	16413	0.833364	0.0135591	0.0123197	20220324_E7_5_ICM_10S
20220324_E7_5_ICM_10S.0_3	mm10	5147638	5110784	0.01	0.27	2795337	0.5469	0.027868	0.026986	625199	0.0285	0.00554638	193.597	0.562281	0.2833	0.209075	0.115933	0.25	845985	0.889367	0.032513	0.0203553	20220324_E7_5_ICM_10S
20220324_E7_5_ICM_10S.0_4	mm10	9545844	9446060	0.02	0.27	5836114	0.6178	0.055787	0.054001	1299632	0.0594	0.00173472	190.372	0.566776	0.525355	0.386544	0.238637	0.245	1788693	0.840411	0.0252598	0.0178111	20220324_E7_5_ICM_10S
20220324_E7_5_ICM_10S.0_5	mm10	8869436	8809460	0.01	0.26	5218953	0.5924	0.049327	0.047779	1157676	0.0529	0.0037747	186.449	0.566305	0.488129	0.361915	0.21508	0.25	1599133	0.843029	0.0256832	0.0191293	20220324_E7_5_ICM_10S
20220324_E7_5_ICM_10S.0_6	mm10	10024646	9971622	0.01	0.31	6415408	0.6433	0.050681	0.048835	1155197	0.0528	2.96162e-05	154.351	0.572871	0.551706	0.382926	0.244952	0.24	1606970	0.801128	0.0133355	0.014966	20220324_E7_5_ICM_10S
20220324_E7_5_ICM_10S.10_0	mm10	256562	247852	0.04	0.33	72602	0.2929	0.000797	0.000763	18102	0.0008	0.0146001	189.929	0.529997	0.014119	0.009519	0.002961	0.285	23119	0.760889	0.0174778	0.0136004	20220324_E7_5_ICM_10S
20220324_E7_5_ICM_10S.10_1	mm10	5169096	5069268	0.02	0.25	2789211	0.5502	0.029206	0.02832	699240	0.0319	0.00521438	210.78	0.563217	0.284481	0.213633	0.117524	0.245	949748	0.545586	0.0121856	0.0111618	20220324_E7_5_ICM_10S
20220324_E7_5_ICM_10S.10_2	mm10	8008638	7948724	0.01	0.28	4787499	0.6022	0.044289	0.042809	972250	0.0444	0.00331739	182.329	0.569714	0.440755	0.31947	0.193341	0.24	1327465	0.859485	0.0178233	0.0139975	20220324_E7_5_ICM_10S
20220324_E7_5_ICM_10S.10_3	mm10	18374062	18271834	0.01	0.26	11376495	0.6226	0.102808	0.099667	2287570	0.1046	0.00364436	183.976	0.569359	1.01122	0.752408	0.468622	0.235	3250551	0.585758	0.0159684	0.0134385	20220324_E7_5_ICM_10S
20220324_E7_5_ICM_10S.10_4	mm10	4741556	4695640	0.01	0.29	2640534	0.5623	0.024427	0.023594	514664	0.0235	0.00366971	182.641	0.571736	0.260951	0.186946	0.106454	0.24	697457	0.499171	0.0137556	0.0136527	20220324_E7_5_ICM_10S
20220324_E7_5_ICM_10S.10_5	mm10	21974068	21848404	0.01	0.27	13689933	0.6265	0.118434	0.114793	2687981	0.1229	0.00181579	178.737	0.572799	1.20934	0.89259	0.56046	0.24	3863715	0.85875	0.0250402	0.0173404	20220324_E7_5_ICM_10S
20220324_E7_5_ICM_10S.10_6	mm10	17615238	17506096	0.01	0.29	11479758	0.6557	0.094508	0.091504	2150452	0.0983	0.00229639	171.268	0.57687	0.969454	0.697077	0.457092	0.24	3088934	0.840291	0.016726	0.0151568	20220324_E7_5_ICM_10S
20220324_E7_5_ICM_10S.10_7	mm10	9412908	9356254	0.01	0.28	5811376	0.6211	0.05237	0.050589	1112767	0.0508	8.39732e-05	173.168	0.565188	0.518039	0.374191	0.234327	0.24	1528869	0.819142	0.0116969	0.0129896	20220324_E7_5_ICM_10S
20220324_E7_5_ICM_10S.1_0	mm10	198834	192508	0.04	0.31	61915	0.3216	0.000664	0.000637	14674	0.0006	0.00539449	190.495	0.542502	0.010942	0.007559	0.002539	0.275	18861	0.611579	0.0179213	0.0148773	20220324_E7_5_ICM_10S
20220324_E7_5_ICM_10S.11_0	mm10	327762	319072	0.03	0.33	97432	0.3053	0.001	0.000956	22050	0.001	0.0109615	174.756	0.535326	0.018038	0.012192	0.0039	0.285	28284	0.814418	0.0261701	0.019502	20220324_E7_5_ICM_10S
20220324_E7_5_ICM_10S.11_1	mm10	253498	245266	0.04	0.31	98956	0.4034	0.001015	0.000973	23358	0.001	0.00553781	177.608	0.543088	0.013951	0.009757	0.003982	0.27	29803	0.827601	0.0233437	0.0176966	20220324_E7_5_ICM_10S
20220324_E7_5_ICM_10S.11_2	mm10	4763700	4717498	0.01	0.28	2540838	0.5385	0.024361	0.023563	547965	0.025	0.00609799	189.762	0.567884	0.26217	0.188763	0.103369	0.245	743417	0.586125	0.0126067	0.0110598	20220324_E7_5_ICM_10S
20220324_E7_5_ICM_10S.11_3	mm10	19659546	19569838	0.01	0.28	12492628	0.6383	0.103112	0.099895	2444189	0.1117	0.00195027	168.052	0.573805	1.08196	0.786283	0.502726	0.25	3527994	0.838681	0.0288749	0.0197326	20220324_E7_5_ICM_10S
20220324_E7_5_ICM_10S.11_5	mm10	14970710	14888674	0.01	0.28	9016175	0.6055	0.076239	0.073794	1720833	0.0786	0.00286374	170.922	0.575243	0.823913	0.599669	0.363834	0.24	2431545	0.838209	0.0250664	0.0190849	20220324_E7_5_ICM_10S
20220324_E7_5_ICM_10S.11_6	mm10	36324718	36129200	0.01	0.28	23215999	0.6425	0.179101	0.173749	3836016	0.1754	0.00289473	167.06	0.576932	1.99913	1.44657	0.927073	0.24	5743697	0.882967	0.0262829	0.0195365	20220324_E7_5_ICM_10S
20220324_E7_5_ICM_10S.11_7	mm10	1027482	1014324	0.02	0.32	372806	0.3675	0.003775	0.003624	88760	0.004	0.010488	175.921	0.536535	0.056547	0.0385	0.014804	0.27	114926	0.8244	0.0248149	0.0177585	20220324_E7_5_ICM_10S
20220324_E7_5_ICM_10S.1_1	mm10	1700466	1666694	0.02	0.26	753859	0.4523	0.007862	0.007613	176121	0.008	0.0067758	207.983	0.56301	0.093585	0.069435	0.031644	0.255	237129	0.86291	0.0223056	0.0159047	20220324_E7_5_ICM_10S
20220324_E7_5_ICM_10S.1_2	mm10	7618880	7543204	0.01	0.27	4611846	0.6113	0.044211	0.042806	1039613	0.0475	0.00317834	191.893	0.566426	0.419305	0.30724	0.188181	0.245	1430177	0.863746	0.0235584	0.0152556	20220324_E7_5_ICM_10S
20220324_E7_5_ICM_10S.1_3	mm10	811424	802888	0.02	0.3	316929	0.3947	0.003162	0.003046	68927	0.0031	0.00569844	186.666	0.555491	0.044656	0.03138	0.012841	0.265	90909	0.856296	0.0262816	0.0194455	20220324_E7_5_ICM_10S
20220324_E7_5_ICM_10S.1_4	mm10	781018	768912	0.02	0.3	292447	0.3803	0.002946	0.00284	64866	0.0029	0.00648323	195.3	0.560897	0.042983	0.030255	0.011869	0.27	85609	0.855529	0.0186819	0.015518	20220324_E7_5_ICM_10S
20220324_E7_5_ICM_10S.1_5	mm10	6060234	6018570	0.01	0.27	3543749	0.5888	0.033388	0.03233	730000	0.0333	0.000303633	188.079	0.571014	0.333525	0.243574	0.14541	0.24	1002240	0.829743	0.00989055	0.0111963	20220324_E7_5_ICM_10S
20220324_E7_5_ICM_10S.1_6	mm10	21779676	21651398	0.01	0.28	14108699	0.6516	0.115169	0.111539	2587484	0.1183	0.00168393	169.814	0.573852	1.19864	0.864384	0.562088	0.24	3748567	0.838708	0.0249138	0.0177268	20220324_E7_5_ICM_10S
20220324_E7_5_ICM_10S.1_7	mm10	5402586	5370642	0.01	0.28	3039737	0.5659	0.027468	0.026533	636691	0.0291	0.00757171	173.363	0.565754	0.297331	0.214257	0.122685	0.25	868863	0.844865	0.0303376	0.0211482	20220324_E7_5_ICM_10S
20220324_E7_5_ICM_10S.2_0	mm10	5880246	5800860	0.02	0.27	3393924	0.585	0.033454	0.032421	791042	0.0361	0.00346207	198.58	0.565734	0.323619	0.23881	0.140018	0.245	1088704	0.538053	0.013091	0.011437	20220324_E7_5_ICM_10S
20220324_E7_5_ICM_10S.2_1	mm10	1796100	1764264	0.02	0.28	850461	0.482	0.008544	0.008278	188571	0.0086	0.000837193	204.045	0.569682	0.098848	0.071808	0.035228	0.25	256930	0.827685	0.00840522	0.00974841	20220324_E7_5_ICM_10S
20220324_E7_5_ICM_10S.2_2	mm10	8953720	8866860	0.01	0.28	5472791	0.6172	0.049924	0.048344	1162509	0.0531	0.00309531	187.376	0.575373	0.492768	0.357223	0.22065	0.245	1617997	0.844133	0.0245169	0.0169838	20220324_E7_5_ICM_10S
20220324_E7_5_ICM_10S.2_3	mm10	7061668	7004082	0.01	0.27	4141518	0.5913	0.039132	0.037912	947111	0.0433	0.00545114	191.364	0.571151	0.388638	0.28482	0.16943	0.245	1311336	0.550343	0.0145519	0.0121968	20220324_E7_5_ICM_10S
20220324_E7_5_ICM_10S.2_4	mm10	6035830	5973248	0.02	0.29	3525045	0.5901	0.031875	0.03083	667215	0.0305	4.14179e-05	184.316	0.579108	0.332181	0.237674	0.141439	0.24	915743	0.832468	0.0105038	0.0120921	20220324_E7_5_ICM_10S
20220324_E7_5_ICM_10S.2_5	mm10	6515682	6464752	0.01	0.27	3705155	0.5731	0.03385	0.032764	714517	0.0326	0.00392318	184.733	0.576222	0.35859	0.261775	0.151079	0.24	983587	0.882201	0.0252613	0.0166979	20220324_E7_5_ICM_10S
20220324_E7_5_ICM_10S.2_6	mm10	14962014	14865130	0.01	0.3	9732505	0.6547	0.077716	0.075251	1799704	0.0822	0.00199866	168.618	0.583964	0.823434	0.584095	0.381849	0.24	2589073	0.839429	0.0177878	0.0147017	20220324_E7_5_ICM_10S
20220324_E7_5_ICM_10S.2_7	mm10	24365674	24204882	0.01	0.27	14874289	0.6145	0.129999	0.125982	2782256	0.1272	0.00193811	179.243	0.569213	1.34096	0.990839	0.606485	0.24	3991683	0.856616	0.0226223	0.0171533	20220324_E7_5_ICM_10S
20220324_E7_5_ICM_10S.3_0	mm10	6621666	6529598	0.02	0.27	3746460	0.5737	0.035981	0.03485	823946	0.0376	0.00330712	192.366	0.567761	0.364423	0.267301	0.153188	0.245	1129242	0.848689	0.0252456	0.0162732	20220324_E7_5_ICM_10S
20220324_E7_5_ICM_10S.3_1	mm10	4020384	3945722	0.02	0.27	2092752	0.5303	0.020644	0.019998	434959	0.0198	0.0021713	200.611	0.571328	0.221261	0.163311	0.08633	0.24	593390	0.477386	0.00976005	0.0105653	20220324_E7_5_ICM_10S
20220324_E7_5_ICM_10S.3_2	mm10	8056956	7951098	0.02	0.27	4747856	0.5971	0.04621	0.044769	1030653	0.0471	0.00350853	199.246	0.568749	0.443414	0.32435	0.193474	0.245	1420120	0.871495	0.0192464	0.0137167	20220324_E7_5_ICM_10S
20220324_E7_5_ICM_10S.3_3	mm10	8426324	8363876	0.01	0.28	4810392	0.5751	0.044168	0.042726	937842	0.0428	0.00206179	181.541	0.571512	0.463742	0.337543	0.194489	0.24	1284212	0.88229	0.0227884	0.0161372	20220324_E7_5_ICM_10S
20220324_E7_5_ICM_10S.3_4	mm10	4538438	4484174	0.02	0.29	2353471	0.5248	0.021739	0.02101	474812	0.0217	0.00314429	185.971	0.575878	0.249772	0.178374	0.094154	0.25	644773	0.843889	0.0199288	0.0152644	20220324_E7_5_ICM_10S
20220324_E7_5_ICM_10S.3_5	mm10	17115800	16985666	0.01	0.27	10530175	0.6199	0.093392	0.090557	1999173	0.0914	0.00175989	184.891	0.576883	0.941968	0.69488	0.429879	0.23	2840184	0.357243	0.00915674	0.0104368	20220324_E7_5_ICM_10S
20220324_E7_5_ICM_10S.3_6	mm10	10032032	9947638	0.01	0.3	6047957	0.6079	0.051089	0.049449	1151936	0.0526	0.0014934	175.098	0.580429	0.552113	0.391767	0.237901	0.24	1622056	0.285708	0.00945958	0.0109531	20220324_E7_5_ICM_10S
20220324_E7_5_ICM_10S.3_7	mm10	22002876	21851522	0.01	0.27	13478173	0.6168	0.117293	0.113557	2513384	0.1149	0.00198974	175.958	0.570456	1.21093	0.887342	0.544885	0.24	3567561	0.879634	0.0261741	0.0182013	20220324_E7_5_ICM_10S
20220324_E7_5_ICM_10S.4_0	mm10	10475246	10361296	0.02	0.26	6531734	0.6303	0.061688	0.059799	1454446	0.0665	0.00246948	188.784	0.567125	0.576505	0.430283	0.270869	0.245	2027376	0.544472	0.0149539	0.0132045	20220324_E7_5_ICM_10S
20220324_E7_5_ICM_10S.4_1	mm10	7490608	7366684	0.02	0.25	4336931	0.5887	0.042872	0.041578	976250	0.0446	0.00255157	199.368	0.567049	0.412245	0.311364	0.182242	0.245	1347763	0.842279	0.018082	0.01452	20220324_E7_5_ICM_10S
20220324_E7_5_ICM_10S.4_2	mm10	4376466	4332604	0.02	0.28	2524941	0.5827	0.023518	0.022739	556877	0.0254	0.0031771	183.354	0.569627	0.240858	0.174158	0.102121	0.245	760194	0.381808	0.0102617	0.0115256	20220324_E7_5_ICM_10S
20220324_E7_5_ICM_10S.4_3	mm10	2886590	2854626	0.02	0.29	1313201	0.46	0.013249	0.012813	297552	0.0136	0.00483247	193.187	0.56026	0.158863	0.114364	0.054183	0.255	398570	0.43719	0.0111873	0.0122847	20220324_E7_5_ICM_10S
20220324_E7_5_ICM_10S.4_4	mm10	6602756	6528878	0.02	0.28	3819293	0.5849	0.035536	0.034381	830137	0.0379	0.00416988	186.476	0.573592	0.363382	0.265041	0.155338	0.25	1137533	0.836969	0.0298195	0.0204374	20220324_E7_5_ICM_10S
20220324_E7_5_ICM_10S.4_5	mm10	23162354	23002088	0.01	0.25	13987121	0.608	0.122594	0.119003	2638877	0.1206	0.00246369	184.098	0.576075	1.27474	0.956668	0.579762	0.24	3805025	0.890655	0.0292011	0.0191785	20220324_E7_5_ICM_10S
20220324_E7_5_ICM_10S.4_6	mm10	10518270	10443880	0.01	0.29	6313632	0.6045	0.051529	0.049834	1166402	0.0533	0.00254275	166.924	0.582115	0.578873	0.412018	0.249132	0.245	1644599	0.840956	0.0290563	0.0198026	20220324_E7_5_ICM_10S
20220324_E7_5_ICM_10S.4_7	mm10	22466570	22317418	0.01	0.26	14369554	0.6438	0.124734	0.120855	2749883	0.1257	0.00138877	174.875	0.56895	1.23645	0.916189	0.58798	0.24	3935073	0.852083	0.0247771	0.0185559	20220324_E7_5_ICM_10S
20220324_E7_5_ICM_10S.5_0	mm10	5100978	5032256	0.02	0.27	2843391	0.565	0.028119	0.027227	681672	0.0311	0.00508477	194.043	0.561451	0.280732	0.207177	0.117778	0.25	929156	0.824842	0.0179509	0.0146143	20220324_E7_5_ICM_10S
20220324_E7_5_ICM_10S.5_1	mm10	8328702	8177104	0.02	0.25	4803750	0.5874	0.048615	0.047164	1087081	0.0497	0.00367879	205.513	0.565985	0.45837	0.345703	0.202346	0.245	1492480	0.860916	0.0231512	0.0161359	20220324_E7_5_ICM_10S
20220324_E7_5_ICM_10S.5_2	mm10	9977048	9864018	0.02	0.27	6012463	0.6095	0.057391	0.055596	1302300	0.0595	0.00353133	193.838	0.568589	0.549086	0.402654	0.246358	0.245	1800805	0.850683	0.021826	0.0146453	20220324_E7_5_ICM_10S
20220324_E7_5_ICM_10S.5_3	mm10	6356878	6311646	0.01	0.27	3530738	0.5594	0.033544	0.032458	741877	0.0339	0.00507996	186.194	0.56801	0.34985	0.255991	0.145015	0.245	1010348	0.874413	0.025244	0.0176552	20220324_E7_5_ICM_10S
20220324_E7_5_ICM_10S.5_4	mm10	6635358	6561176	0.02	0.28	3714324	0.5661	0.034895	0.033739	731784	0.0334	0.00456611	187.85	0.571835	0.365177	0.265119	0.151184	0.24	996121	0.601085	0.0148992	0.0133935	20220324_E7_5_ICM_10S
20220324_E7_5_ICM_10S.5_5	mm10	9289448	9216212	0.01	0.27	5387226	0.5845	0.049112	0.047547	1129499	0.0516	0.00271086	182.946	0.571282	0.511244	0.375319	0.22028	0.245	1570763	0.849709	0.0294199	0.0186153	20220324_E7_5_ICM_10S
20220324_E7_5_ICM_10S.5_6	mm10	24198468	24048046	0.01	0.28	15179512	0.6312	0.122908	0.119128	2622449	0.1199	0.00289719	171.047	0.576771	1.33176	0.964349	0.607734	0.24	3813154	0.887211	0.0270265	0.0178413	20220324_E7_5_ICM_10S
20220324_E7_5_ICM_10S.5_7	mm10	28467848	28297618	0.01	0.27	17431925	0.616	0.14891	0.144297	3224948	0.1474	0.00282987	174.331	0.566367	1.56673	1.15893	0.711406	0.24	4670374	0.872023	0.0279086	0.0203695	20220324_E7_5_ICM_10S
20220324_E7_5_ICM_10S.6_0	mm10	4929762	4885556	0.01	0.29	2814794	0.5761	0.025875	0.025016	624311	0.0285	0.00525438	179.061	0.564709	0.271309	0.194896	0.11334	0.25	854738	0.833598	0.0241771	0.0188442	20220324_E7_5_ICM_10S
20220324_E7_5_ICM_10S.6_1	mm10	5398110	5323740	0.02	0.27	2951248	0.5543	0.028337	0.027437	604661	0.0276	0.00326913	192.126	0.568129	0.297085	0.218613	0.121199	0.24	825657	0.89719	0.0256987	0.0175082	20220324_E7_5_ICM_10S
20220324_E7_5_ICM_10S.6_2	mm10	7374728	7308748	0.01	0.28	4351925	0.5954	0.040526	0.039194	875233	0.04	0.0030143	185.32	0.569294	0.405868	0.292557	0.174861	0.24	1196659	0.881948	0.0261356	0.0163983	20220324_E7_5_ICM_10S
20220324_E7_5_ICM_10S.6_3	mm10	10760326	10703522	0.01	0.28	6444726	0.6021	0.056003	0.054133	1230600	0.0562	0.00246558	170.951	0.569966	0.592194	0.427246	0.257279	0.24	1710794	0.854462	0.0206204	0.0165988	20220324_E7_5_ICM_10S
20220324_E7_5_ICM_10S.6_4	mm10	14218760	14064390	0.02	0.28	8749219	0.622	0.080135	0.077589	1713841	0.0783	0.00173958	187.586	0.571106	0.782529	0.569284	0.354091	0.24	2389788	0.874709	0.0242167	0.0166695	20220324_E7_5_ICM_10S
20220324_E7_5_ICM_10S.6_5	mm10	8073040	8014210	0.01	0.28	4642436	0.5792	0.042388	0.041013	914536	0.0418	0.00273951	181.8	0.571117	0.444299	0.323544	0.188361	0.24	1258374	0.877736	0.0206284	0.0152693	20220324_E7_5_ICM_10S
20220324_E7_5_ICM_10S.6_6	mm10	12134426	12054616	0.01	0.3	7278006	0.6037	0.060709	0.058708	1326453	0.0606	0.00198379	169.647	0.577064	0.667818	0.471909	0.285488	0.24	1858359	0.877095	0.0297166	0.0193905	20220324_E7_5_ICM_10S
20220324_E7_5_ICM_10S.6_7	mm10	25438426	25289202	0.01	0.27	16098291	0.6365	0.136822	0.132512	2976770	0.1361	0.00211178	172.444	0.566141	1.4	1.02227	0.648828	0.24	4296587	0.86916	0.023154	0.0169248	20220324_E7_5_ICM_10S
20220324_E7_5_ICM_10S.7_0	mm10	10190926	10093884	0.01	0.27	5968836	0.5913	0.055233	0.053519	1212188	0.0554	0.00473091	188.81	0.573624	0.560857	0.413762	0.244584	0.24	1681810	0.871468	0.0235819	0.0170599	20220324_E7_5_ICM_10S
20220324_E7_5_ICM_10S.7_1	mm10	4273150	4192278	0.02	0.26	2350780	0.5607	0.022941	0.022239	526078	0.024	0.00399272	201.747	0.575357	0.235172	0.174383	0.097388	0.245	721062	0.844284	0.0258523	0.0168759	20220324_E7_5_ICM_10S
20220324_E7_5_ICM_10S.7_2	mm10	3826638	3786530	0.02	0.28	2125647	0.5613	0.019922	0.019276	428626	0.0196	0.00445794	190.782	0.576031	0.210599	0.151773	0.085725	0.245	584057	0.873411	0.0256099	0.0164168	20220324_E7_5_ICM_10S
20220324_E7_5_ICM_10S.7_3	mm10	7714696	7663698	0.01	0.28	4644892	0.606	0.041769	0.040434	972597	0.0444	0.00411334	182.092	0.577468	0.424578	0.309748	0.188206	0.245	1348008	0.841025	0.0185338	0.0153414	20220324_E7_5_ICM_10S
20220324_E7_5_ICM_10S.7_4	mm10	5804090	5733392	0.02	0.29	3259721	0.5685	0.029648	0.028671	656423	0.03	0.0025131	186.666	0.580354	0.319428	0.229172	0.130743	0.245	897337	0.859517	0.0271767	0.0185875	20220324_E7_5_ICM_10S
20220324_E7_5_ICM_10S.7_5	mm10	14806054	14685530	0.01	0.26	8904411	0.6063	0.080851	0.078448	1748087	0.0799	0.00248663	192.038	0.579659	0.814851	0.605899	0.366839	0.24	2471232	0.85947	0.0132812	0.0123501	20220324_E7_5_ICM_10S
20220324_E7_5_ICM_10S.7_6	mm10	2406934	2384818	0.01	0.32	1164322	0.4882	0.009733	0.009401	203090	0.0092	0.00952486	172.543	0.58552	0.132465	0.090978	0.045652	0.255	279595	0.871979	0.0188573	0.0149373	20220324_E7_5_ICM_10S
20220324_E7_5_ICM_10S.7_7	mm10	12842944	12757318	0.01	0.28	8110358	0.6357	0.069433	0.067148	1499575	0.0685	0.00264822	172.24	0.575379	0.706811	0.511575	0.325232	0.24	2098915	0.857019	0.0278014	0.0186188	20220324_E7_5_ICM_10S
20220324_E7_5_ICM_10S.8_0	mm10	7878922	7798758	0.02	0.26	4623044	0.5927	0.044726	0.043346	1009579	0.0461	0.00238414	191.861	0.564332	0.433616	0.323337	0.192011	0.24	1392385	0.329179	0.0101833	0.0114561	20220324_E7_5_ICM_10S
20220324_E7_5_ICM_10S.8_1	mm10	4437524	4376070	0.02	0.26	2509379	0.5734	0.024637	0.023884	518042	0.0236	0.000132304	198.377	0.57	0.244219	0.182277	0.104798	0.24	710855	0.840161	0.00879927	0.0104009	20220324_E7_5_ICM_10S
20220324_E7_5_ICM_10S.8_2	mm10	5639066	5588946	0.01	0.28	3129495	0.5599	0.029198	0.028258	656130	0.03	0.00493882	186.735	0.572251	0.310346	0.225965	0.127439	0.245	898942	0.858738	0.0190623	0.0137157	20220324_E7_5_ICM_10S
20220324_E7_5_ICM_10S.8_3	mm10	13177350	13102956	0.01	0.26	7979332	0.6089	0.07219	0.069974	1553013	0.071	0.00311129	182.836	0.571353	0.725215	0.539817	0.328549	0.24	2181742	0.832763	0.0179458	0.0143878	20220324_E7_5_ICM_10S
20220324_E7_5_ICM_10S.8_4	mm10	6506022	6435914	0.02	0.27	3612126	0.5612	0.034266	0.033169	718196	0.0328	0.00281441	191.457	0.573043	0.358059	0.262106	0.148001	0.24	979840	0.899388	0.0269163	0.0181598	20220324_E7_5_ICM_10S
20220324_E7_5_ICM_10S.8_5	mm10	4714140	4679310	0.01	0.27	2200288	0.4702	0.020621	0.019959	393897	0.018	0.00693273	186.208	0.56966	0.259442	0.190278	0.091094	0.24	539631	0.887729	0.0250102	0.0163539	20220324_E7_5_ICM_10S
20220324_E7_5_ICM_10S.8_6	mm10	26887442	26720274	0.01	0.28	16946217	0.6342	0.13606	0.132009	2907412	0.1329	0.00226174	172.951	0.579559	1.47975	1.07679	0.680382	0.24	4273366	0.868537	0.0246231	0.0180626	20220324_E7_5_ICM_10S
20220324_E7_5_ICM_10S.8_7	mm10	8903924	8846184	0.01	0.27	4996624	0.5648	0.045589	0.044087	975129	0.0445	0.00362725	176.348	0.565353	0.490027	0.359144	0.203707	0.24	1339030	0.89245	0.0332875	0.0212692	20220324_E7_5_ICM_10S
20220324_E7_5_ICM_10S.9_0	mm10	303240	293678	0.04	0.31	80325	0.2735	0.000844	0.000808	19503	0.0008	0.0121257	180.034	0.535165	0.016688	0.011541	0.003242	0.285	24909	0.717773	0.0206409	0.0173167	20220324_E7_5_ICM_10S
20220324_E7_5_ICM_10S.9_1	mm10	3862682	3800346	0.02	0.26	2080860	0.5475	0.020689	0.020059	481820	0.022	0.00690772	201.471	0.570452	0.212582	0.159282	0.087333	0.25	656382	0.839537	0.022752	0.0158163	20220324_E7_5_ICM_10S
20220324_E7_5_ICM_10S.9_2	mm10	8080174	8005030	0.01	0.28	4665452	0.5828	0.042974	0.041594	958894	0.0438	0.00440858	185.805	0.574059	0.444692	0.324312	0.189779	0.245	1319897	0.872901	0.0288322	0.0181077	20220324_E7_5_ICM_10S
20220324_E7_5_ICM_10S.9_3	mm10	14680674	14583328	0.01	0.26	8988285	0.6163	0.081758	0.079313	1914677	0.0875	0.00333167	186.326	0.573051	0.807951	0.601741	0.371385	0.245	2709094	0.846756	0.0214264	0.0169574	20220324_E7_5_ICM_10S
20220324_E7_5_ICM_10S.9_4	mm10	11595716	11477666	0.02	0.27	7083794	0.6171	0.063568	0.061559	1488728	0.068	0.00215393	184.533	0.577103	0.63817	0.466568	0.287522	0.245	2082258	0.833631	0.0262652	0.0184747	20220324_E7_5_ICM_10S
20220324_E7_5_ICM_10S.9_5	mm10	13955900	13865612	0.01	0.27	8689485	0.6266	0.075219	0.072885	1738015	0.0794	0.00157524	177.527	0.577217	0.768063	0.565721	0.354513	0.24	2468399	0.342203	0.0111531	0.0125409	20220324_E7_5_ICM_10S
20220324_E7_5_ICM_10S.9_6	mm10	11746030	11668758	0.01	0.28	7097170	0.6082	0.060034	0.058136	1281319	0.0585	0.00286593	174.475	0.581753	0.646442	0.466409	0.284503	0.24	1799857	0.886414	0.0274908	0.017613	20220324_E7_5_ICM_10S
20220324_E7_5_ICM_10S.9_7	mm10	12939862	12858782	0.01	0.27	7908590	0.615	0.069692	0.067427	1604644	0.0733	0.00190957	173.37	0.56948	0.712145	0.520594	0.320473	0.245	2242377	0.856615	0.0233036	0.0182676	20220324_E7_5_ICM_10S
20220324_E7_5_ICM_11S.0_0	mm10	392756	374946	0.05	0.34	127936	0.3412	0.00081	0.000786	18052	0.0008	0.0010474	175.449	0.681226	0.021615	0.014348	0.005095	0.275	25949	0.823384	0.0173186	0.0158323	20220324_E7_5_ICM_11S
20220324_E7_5_ICM_11S.0_2	mm10	7498338	7397746	0.02	0.27	4135100	0.5589	0.026711	0.026028	653216	0.0298	0.00475877	195.118	0.689227	0.412671	0.302288	0.169252	0.25	968015	0.837464	0.0223369	0.0143992	20220324_E7_5_ICM_11S
20220324_E7_5_ICM_11S.0_3	mm10	11255146	11142518	0.02	0.26	6225415	0.5587	0.040159	0.039192	992111	0.0453	0.00586242	195.766	0.68872	0.619427	0.460638	0.258758	0.25	1491428	0.817674	0.0200739	0.0142743	20220324_E7_5_ICM_11S
20220324_E7_5_ICM_11S.0_4	mm10	4546550	4464262	0.02	0.27	2228093	0.499	0.015562	0.01516	353034	0.0161	0.00354653	208.047	0.682948	0.250219	0.184022	0.092546	0.25	515072	0.875076	0.0235629	0.0167584	20220324_E7_5_ICM_11S
20220324_E7_5_ICM_11S.0_5	mm10	9940870	9842696	0.01	0.26	5249960	0.5333	0.033772	0.032929	748454	0.0342	0.0048027	191.465	0.689686	0.547095	0.407683	0.218951	0.245	1104894	0.882062	0.0243961	0.0172727	20220324_E7_5_ICM_11S
20220324_E7_5_ICM_11S.0_6	mm10	10234396	10126798	0.02	0.28	5727259	0.5655	0.033424	0.03262	792567	0.0362	0.00330734	187.683	0.70288	0.56325	0.407459	0.231356	0.25	1205854	0.845236	0.0247924	0.015647	20220324_E7_5_ICM_11S
20220324_E7_5_ICM_11S.0_7	mm10	33548304	33294588	0.01	0.25	21039642	0.6319	0.128554	0.125636	2921529	0.1335	0.00252096	189.581	0.687162	1.84633	1.39092	0.877869	0.24	4580109	0.827781	0.0233637	0.0169508	20220324_E7_5_ICM_11S
20220324_E7_5_ICM_11S.10_0	mm10	304674	292814	0.04	0.34	67707	0.2312	0.000452	0.000433	10806	0.0004	0.0264965	177.462	0.672048	0.016767	0.011119	0.002705	0.295	15111	0.771094	0.025452	0.0197361	20220324_E7_5_ICM_11S
20220324_E7_5_ICM_11S.10_1	mm10	966390	945138	0.03	0.29	443472	0.4692	0.002767	0.002681	62080	0.0028	0.00619205	179.901	0.691487	0.053185	0.038146	0.017865	0.255	88722	0.844559	0.0264363	0.0202904	20220324_E7_5_ICM_11S
20220324_E7_5_ICM_11S.10_2	mm10	12002428	11878970	0.02	0.27	7043420	0.5929	0.044681	0.043547	1066956	0.0487	0.00305136	194.507	0.692138	0.660553	0.486061	0.288346	0.245	1594789	0.829201	0.0168462	0.0131892	20220324_E7_5_ICM_11S
20220324_E7_5_ICM_11S.10_3	mm10	8984904	8904090	0.01	0.28	4953937	0.5563	0.030802	0.030018	751439	0.0343	0.00340012	188.987	0.692087	0.494484	0.360812	0.202275	0.245	1126242	0.342619	0.00955365	0.0112737	20220324_E7_5_ICM_11S
20220324_E7_5_ICM_11S.10_4	mm10	9406536	9281654	0.02	0.27	5165908	0.5565	0.033309	0.032438	795412	0.0363	0.00429663	195.056	0.689094	0.517688	0.378872	0.210991	0.245	1176313	0.568849	0.013161	0.0118325	20220324_E7_5_ICM_11S
20220324_E7_5_ICM_11S.10_5	mm10	8986586	8912970	0.01	0.27	4837875	0.5427	0.029455	0.028704	663637	0.0303	0.00413653	185.191	0.694844	0.494576	0.36366	0.198612	0.25	991283	0.851456	0.0251175	0.0171953	20220324_E7_5_ICM_11S
20220324_E7_5_ICM_11S.10_6	mm10	8139704	8071862	0.01	0.29	4481154	0.5551	0.024856	0.024245	548990	0.0251	0.00494917	181.635	0.710934	0.447968	0.319935	0.179609	0.245	833291	0.884709	0.024837	0.0168285	20220324_E7_5_ICM_11S
20220324_E7_5_ICM_11S.10_7	mm10	11622188	11533024	0.01	0.27	6783024	0.5881	0.041662	0.040581	943727	0.0431	0.0024122	181.557	0.689168	0.639627	0.469669	0.276969	0.245	1408013	0.876615	0.0346724	0.0211124	20220324_E7_5_ICM_11S
20220324_E7_5_ICM_11S.1_0	mm10	265542	250580	0.06	0.33	51206	0.2043	0.000438	0.000419	9642	0.0004	0.0156622	190.221	0.621383	0.014614	0.009822	0.002095	0.295	12615	0.860563	0.0194192	0.0144257	20220324_E7_5_ICM_11S
20220324_E7_5_ICM_11S.11_0	mm10	386872	361818	0.07	0.34	81184	0.2243	0.000816	0.000768	18092	0.0008	0.0226399	167.99	0.521137	0.021291	0.014079	0.003181	0.285	21938	0.80454	0.0215141	0.0177633	20220324_E7_5_ICM_11S
20220324_E7_5_ICM_11S.11_1	mm10	439512	416336	0.06	0.32	159611	0.3833	0.001079	0.001041	24623	0.0011	0.00860843	177.347	0.673568	0.024188	0.016679	0.006458	0.265	34301	0.816361	0.022885	0.0188926	20220324_E7_5_ICM_11S
20220324_E7_5_ICM_11S.11_2	mm10	4539804	4469622	0.02	0.3	2186019	0.489	0.014008	0.013624	322318	0.0147	0.00281699	190.772	0.688827	0.249848	0.177218	0.087913	0.255	468619	0.859632	0.021667	0.0146613	20220324_E7_5_ICM_11S
20220324_E7_5_ICM_11S.11_3	mm10	8506098	8437432	0.01	0.29	4326660	0.5127	0.025768	0.025079	579530	0.0265	0.00424438	174.821	0.69128	0.468133	0.335245	0.175211	0.25	861757	0.394945	0.0115879	0.0129493	20220324_E7_5_ICM_11S
20220324_E7_5_ICM_11S.11_4	mm10	10956428	10833050	0.02	0.28	6235817	0.5756	0.038702	0.037696	866841	0.0396	0.002663	186.476	0.691178	0.602987	0.439092	0.253366	0.245	1284574	0.869081	0.0212904	0.015246	20220324_E7_5_ICM_11S
20220324_E7_5_ICM_11S.11_5	mm10	50232670	49886214	0.01	0.25	31067272	0.6227	0.174723	0.170917	3907517	0.1786	0.00220927	185.014	0.695962	2.76456	2.07984	1.29026	0.24	6322109	0.846025	0.0208525	0.0159222	20220324_E7_5_ICM_11S
20220324_E7_5_ICM_11S.11_6	mm10	53030084	52647462	0.01	0.27	33111894	0.6289	0.171946	0.168316	3859349	0.1764	0.00218266	181.25	0.708869	2.91851	2.15151	1.35083	0.24	6339748	0.88129	0.0246353	0.0162074	20220324_E7_5_ICM_11S
20220324_E7_5_ICM_11S.11_7	mm10	5792618	5726940	0.02	0.3	2695015	0.4705	0.017366	0.016887	413644	0.0189	0.00365267	183.804	0.678744	0.318796	0.22545	0.108184	0.26	603375	0.829005	0.0213223	0.0159664	20220324_E7_5_ICM_11S
20220324_E7_5_ICM_11S.1_1	mm10	1261174	1233054	0.03	0.29	430890	0.3494	0.002864	0.002786	60950	0.0027	0.0182181	201.506	0.687012	0.069408	0.049816	0.017929	0.27	88952	0.878418	0.0189724	0.0149704	20220324_E7_5_ICM_11S
20220324_E7_5_ICM_11S.1_2	mm10	5068416	4977656	0.02	0.27	2511480	0.5045	0.017421	0.016976	427797	0.0195	0.00770303	208.789	0.683674	0.27894	0.205763	0.10404	0.255	625995	0.820096	0.0236777	0.0158803	20220324_E7_5_ICM_11S
20220324_E7_5_ICM_11S.1_3	mm10	8245440	8166056	0.01	0.27	4488247	0.5496	0.029197	0.028481	696054	0.0318	0.00398552	196.704	0.689591	0.453787	0.335769	0.185959	0.25	1037174	0.841738	0.0249883	0.0161762	20220324_E7_5_ICM_11S
20220324_E7_5_ICM_11S.1_4	mm10	2824764	2777740	0.02	0.29	1354246	0.4875	0.008981	0.008727	215714	0.0098	0.00475984	192.817	0.683638	0.15546	0.111831	0.054881	0.255	311705	0.824462	0.0239146	0.0170098	20220324_E7_5_ICM_11S
20220324_E7_5_ICM_11S.1_5	mm10	7869320	7782106	0.02	0.26	4004090	0.5145	0.026194	0.025558	604641	0.0276	0.00525563	199.506	0.690251	0.433088	0.321387	0.16702	0.25	900209	0.868454	0.0261271	0.0166598	20220324_E7_5_ICM_11S
20220324_E7_5_ICM_11S.1_6	mm10	10672720	10541404	0.02	0.28	5990922	0.5683	0.036491	0.035644	863208	0.0394	0.00370527	197.997	0.699765	0.587373	0.427537	0.244308	0.245	1318601	0.845476	0.0192333	0.0134865	20220324_E7_5_ICM_11S
20220324_E7_5_ICM_11S.1_7	mm10	20772940	20615206	0.01	0.26	12551003	0.6088	0.076968	0.07514	1855789	0.0848	0.00250466	185.847	0.688764	1.14324	0.850987	0.518422	0.245	2850058	0.842677	0.0237851	0.0166743	20220324_E7_5_ICM_11S
20220324_E7_5_ICM_11S.2_0	mm10	561740	542144	0.04	0.32	248024	0.4574	0.001531	0.001482	34255	0.0015	0.000895075	172.802	0.688715	0.030915	0.021095	0.00976	0.255	48595	0.486984	0.0128344	0.0139966	20220324_E7_5_ICM_11S
20220324_E7_5_ICM_11S.2_1	mm10	1515800	1478164	0.03	0.29	532887	0.3605	0.003473	0.003383	72335	0.0033	0.0180564	206.426	0.694054	0.083422	0.059882	0.022102	0.265	106672	0.883221	0.0251062	0.0163826	20220324_E7_5_ICM_11S
20220324_E7_5_ICM_11S.2_2	mm10	7592784	7491046	0.02	0.28	4064635	0.5425	0.025568	0.024929	566426	0.0259	0.00372727	196.848	0.696519	0.417868	0.303594	0.165491	0.245	843571	0.86833	0.0131979	0.0115859	20220324_E7_5_ICM_11S
20220324_E7_5_ICM_11S.2_3	mm10	15428758	15287354	0.01	0.27	9104799	0.5955	0.055069	0.053776	1307010	0.0597	0.00388828	191.456	0.697509	0.849121	0.625227	0.373558	0.245	2000324	0.823352	0.0216894	0.0149319	20220324_E7_5_ICM_11S
20220324_E7_5_ICM_11S.2_4	mm10	14105592	13904030	0.02	0.27	7997686	0.5752	0.049588	0.048364	1073959	0.0491	0.00202409	195.941	0.695359	0.776301	0.56686	0.325769	0.235	1622044	0.28696	0.00863618	0.0102466	20220324_E7_5_ICM_11S
20220324_E7_5_ICM_11S.2_5	mm10	9525446	9432726	0.01	0.27	5182952	0.5494	0.031411	0.03062	683343	0.0312	0.00344167	187.47	0.696954	0.524233	0.383172	0.211654	0.24	1025085	0.559577	0.013006	0.0114373	20220324_E7_5_ICM_11S
20220324_E7_5_ICM_11S.2_6	mm10	12325688	12212582	0.01	0.3	7050412	0.5773	0.036831	0.035966	797271	0.0364	0.00252808	177.44	0.718148	0.678344	0.481583	0.27904	0.24	1231223	0.888855	0.0249557	0.0153515	20220324_E7_5_ICM_11S
20220324_E7_5_ICM_11S.2_7	mm10	12908778	12793100	0.01	0.27	7186487	0.5617	0.044004	0.042898	982279	0.0449	0.00342365	184.158	0.690386	0.710434	0.518835	0.292971	0.245	1474272	0.857248	0.0152572	0.0131699	20220324_E7_5_ICM_11S
20220324_E7_5_ICM_11S.3_0	mm10	216188	200050	0.08	0.33	52952	0.2646	0.000401	0.000385	8885	0.0004	0.00876265	181.074	0.651589	0.011897	0.007978	0.002096	0.28	11877	0.825124	0.0220779	0.0170473	20220324_E7_5_ICM_11S
20220324_E7_5_ICM_11S.3_1	mm10	5748714	5571956	0.04	0.26	2827040	0.5073	0.019879	0.0194	463102	0.0211	0.00365754	221.226	0.691157	0.31638	0.236153	0.118928	0.245	680608	0.840944	0.0157814	0.0121818	20220324_E7_5_ICM_11S
20220324_E7_5_ICM_11S.3_2	mm10	4193134	4123972	0.02	0.28	1984751	0.4812	0.01313	0.012789	289713	0.0132	0.00510895	202.944	0.690978	0.230769	0.166666	0.080899	0.25	424807	0.564937	0.0118722	0.00960282	20220324_E7_5_ICM_11S
20220324_E7_5_ICM_11S.3_3	mm10	10004304	9920034	0.01	0.28	5446535	0.549	0.032228	0.031407	747325	0.0341	0.00527601	180.734	0.696692	0.550586	0.399059	0.219822	0.25	1122022	0.848245	0.0212529	0.0151475	20220324_E7_5_ICM_11S
20220324_E7_5_ICM_11S.3_4	mm10	4426416	4350726	0.02	0.28	2303843	0.5295	0.015082	0.014695	329642	0.015	0.000273456	202.442	0.69324	0.243607	0.17572	0.093619	0.245	485192	0.844076	0.00734954	0.00880114	20220324_E7_5_ICM_11S
20220324_E7_5_ICM_11S.3_5	mm10	12711088	12593400	0.01	0.27	7163947	0.5688	0.043597	0.042516	944266	0.0431	0.00350393	189.94	0.699096	0.699554	0.516141	0.293413	0.24	1411878	0.887546	0.0248027	0.0154729	20220324_E7_5_ICM_11S
20220324_E7_5_ICM_11S.3_6	mm10	20548258	20346344	0.01	0.27	12247378	0.6019	0.068992	0.067434	1547502	0.0707	0.00300228	191.995	0.712476	1.13087	0.826705	0.49548	0.235	2405103	0.584663	0.0110373	0.00965188	20220324_E7_5_ICM_11S
20220324_E7_5_ICM_11S.3_7	mm10	7158148	7088460	0.01	0.28	3914059	0.5521	0.02453	0.023891	567200	0.0259	0.00485992	187.162	0.691629	0.393948	0.286017	0.158882	0.25	839014	0.849165	0.0189236	0.0141203	20220324_E7_5_ICM_11S
20220324_E7_5_ICM_11S.4_0	mm10	8685870	8533986	0.02	0.25	4784914	0.5606	0.031549	0.030806	707617	0.0323	0.00562685	203.603	0.690754	0.478026	0.359237	0.201053	0.245	1054867	0.85226	0.0228827	0.0164622	20220324_E7_5_ICM_11S
20220324_E7_5_ICM_11S.4_1	mm10	1204918	1168878	0.03	0.27	398232	0.3406	0.002775	0.002697	64393	0.0029	0.0204253	206.628	0.679828	0.066312	0.048489	0.016728	0.265	93693	0.817959	0.0210016	0.0150644	20220324_E7_5_ICM_11S
20220324_E7_5_ICM_11S.4_2	mm10	8114864	7985676	0.02	0.27	4475698	0.5604	0.029514	0.028781	696074	0.0318	0.00384834	202.331	0.690332	0.446601	0.330225	0.185198	0.245	1034143	0.829054	0.0127498	0.0123052	20220324_E7_5_ICM_11S
20220324_E7_5_ICM_11S.4_3	mm10	14749802	14604268	0.01	0.25	8742737	0.5986	0.05624	0.054949	1268315	0.0579	0.000217552	200.199	0.692566	0.811755	0.610641	0.366237	0.24	1934847	0.816411	0.00814026	0.00957008	20220324_E7_5_ICM_11S
20220324_E7_5_ICM_11S.4_4	mm10	14606038	14392080	0.02	0.26	8528029	0.5925	0.054047	0.052736	1237692	0.0565	0.00232879	197.552	0.693512	0.803843	0.595569	0.352253	0.245	1866039	0.848052	0.0209893	0.0157158	20220324_E7_5_ICM_11S
20220324_E7_5_ICM_11S.4_5	mm10	16392824	16246736	0.01	0.26	9429953	0.5804	0.057344	0.055979	1303119	0.0595	0.00362462	187.929	0.696854	0.902179	0.674125	0.391344	0.24	1973717	0.481814	0.012734	0.0118396	20220324_E7_5_ICM_11S
20220324_E7_5_ICM_11S.4_6	mm10	12733198	12608118	0.01	0.28	7327993	0.5812	0.040072	0.039116	864266	0.0395	0.00283188	179.726	0.713615	0.700771	0.505756	0.294777	0.24	1320485	0.860898	0.0176227	0.0136584	20220324_E7_5_ICM_11S
20220324_E7_5_ICM_11S.4_7	mm10	9630058	9542490	0.01	0.27	5519896	0.5784	0.033434	0.032581	806922	0.0368	0.00400297	179.692	0.692239	0.52999	0.388536	0.225228	0.25	1210487	0.818396	0.021182	0.0159125	20220324_E7_5_ICM_11S
20220324_E7_5_ICM_11S.5_0	mm10	4302792	4203408	0.03	0.28	2025624	0.4819	0.013475	0.013133	334327	0.0152	0.00255427	200.92	0.683107	0.236804	0.171256	0.082982	0.255	492817	0.814913	0.0242943	0.0162729	20220324_E7_5_ICM_11S
20220324_E7_5_ICM_11S.5_1	mm10	4825560	4698588	0.03	0.26	2320093	0.4937	0.015601	0.015218	366991	0.0167	0.00658767	208.028	0.689773	0.265574	0.197252	0.097457	0.255	543226	0.847382	0.0232276	0.0147643	20220324_E7_5_ICM_11S
20220324_E7_5_ICM_11S.5_2	mm10	5681158	5588718	0.02	0.28	2907688	0.5202	0.019333	0.018837	482162	0.022	0.00612927	201.782	0.6879	0.312662	0.228068	0.119485	0.255	710430	0.811777	0.0229127	0.0154376	20220324_E7_5_ICM_11S
20220324_E7_5_ICM_11S.5_3	mm10	43416622	43186644	0.01	0.31	28047378	0.6494	0.129438	0.125836	2906812	0.1329	0.000107247	145.642	0.704663	2.38943	1.65709	1.06442	0.24	4592821	0.809889	0.0147817	0.0166472	20220324_E7_5_ICM_11S
20220324_E7_5_ICM_11S.5_4	mm10	4441556	4358444	0.02	0.28	2193068	0.5031	0.01488	0.014486	357487	0.0163	0.00553015	203.009	0.68457	0.244441	0.177397	0.090041	0.255	522527	0.844699	0.0263825	0.0170637	20220324_E7_5_ICM_11S
20220324_E7_5_ICM_11S.5_5	mm10	17335958	17159718	0.02	0.26	9850253	0.574	0.061529	0.060067	1473373	0.0673	0.00350103	194.738	0.692035	0.954084	0.713209	0.410173	0.25	2245622	0.838129	0.0199588	0.0143554	20220324_E7_5_ICM_11S
20220324_E7_5_ICM_11S.5_6	mm10	23785074	23550136	0.01	0.27	14504684	0.6159	0.080759	0.078986	1886966	0.0862	0.00295891	188.636	0.7072	1.30901	0.95909	0.590695	0.245	2977204	0.824789	0.0168069	0.0129935	20220324_E7_5_ICM_11S
20220324_E7_5_ICM_11S.5_7	mm10	11027192	10928874	0.01	0.28	6399828	0.5855	0.038698	0.037694	825001	0.0377	0.000174692	179.587	0.688835	0.606881	0.441821	0.259827	0.24	1236593	0.815511	0.00965661	0.0108042	20220324_E7_5_ICM_11S
20220324_E7_5_ICM_11S.6_0	mm10	498236	470226	0.06	0.32	189361	0.4027	0.001285	0.001241	28919	0.0013	0.00912543	177.907	0.667182	0.02742	0.018779	0.00753	0.255	40642	0.649058	0.0190122	0.0139112	20220324_E7_5_ICM_11S
20220324_E7_5_ICM_11S.6_1	mm10	2474620	2400816	0.03	0.27	1109270	0.462	0.00756	0.007371	172502	0.0078	0.00613376	209.309	0.686858	0.13619	0.099543	0.046105	0.255	254962	0.872087	0.0285556	0.0178502	20220324_E7_5_ICM_11S
20220324_E7_5_ICM_11S.6_2	mm10	11628706	11445654	0.02	0.27	6387027	0.558	0.043106	0.042056	968471	0.0442	0.0040576	208.92	0.686223	0.639985	0.473502	0.263445	0.24	1443516	0.873631	0.0215059	0.0149459	20220324_E7_5_ICM_11S
20220324_E7_5_ICM_11S.6_3	mm10	24159470	23958340	0.01	0.26	14250694	0.5948	0.088286	0.086223	2009167	0.0918	0.0025283	192.831	0.689943	1.32962	0.995071	0.590182	0.24	3101681	0.604963	0.0141004	0.0117485	20220324_E7_5_ICM_11S
20220324_E7_5_ICM_11S.6_4	mm10	8251154	8131912	0.02	0.28	4518905	0.5557	0.029217	0.028452	647136	0.0295	0.00227356	194.22	0.687974	0.454102	0.328761	0.183191	0.245	953839	0.875076	0.022652	0.0162488	20220324_E7_5_ICM_11S
20220324_E7_5_ICM_11S.6_5	mm10	26947614	26707204	0.01	0.26	16138275	0.6042	0.09637	0.09412	2157255	0.0986	0.00257388	188.758	0.692772	1.48306	1.10023	0.66343	0.24	3349551	0.870258	0.021454	0.0150906	20220324_E7_5_ICM_11S
20220324_E7_5_ICM_11S.6_6	mm10	18549514	18380090	0.01	0.29	10943606	0.5954	0.058119	0.05676	1254618	0.0573	0.00284732	176.446	0.711645	1.02087	0.732334	0.435043	0.235	1944122	0.632766	0.014364	0.0109942	20220324_E7_5_ICM_11S
20220324_E7_5_ICM_11S.6_7	mm10	44650072	44330296	0.01	0.26	27519148	0.6207	0.157765	0.154119	3483114	0.1592	0.00210755	181.356	0.689495	2.45732	1.82139	1.12546	0.24	5559611	0.855413	0.0146109	0.0133177	20220324_E7_5_ICM_11S
20220324_E7_5_ICM_11S.7_0	mm10	325580	310728	0.05	0.33	105070	0.3381	0.00065	0.000627	14690	0.0006	0.00571048	174.219	0.690801	0.017918	0.012088	0.004138	0.275	20916	0.869239	0.0271912	0.0200963	20220324_E7_5_ICM_11S
20220324_E7_5_ICM_11S.7_1	mm10	2038104	1975388	0.04	0.27	949845	0.4808	0.00637	0.006211	155267	0.0071	0.00631893	211.575	0.694007	0.112167	0.082627	0.039567	0.255	228771	0.826495	0.0194281	0.0139742	20220324_E7_5_ICM_11S
20220324_E7_5_ICM_11S.7_2	mm10	5194592	5120192	0.02	0.28	2693736	0.5261	0.017002	0.016571	377159	0.0172	0.00386452	197.58	0.697349	0.285884	0.20692	0.109402	0.245	558292	0.894528	0.0275869	0.0165753	20220324_E7_5_ICM_11S
20220324_E7_5_ICM_11S.7_3	mm10	7794850	7715166	0.02	0.27	4272913	0.5538	0.026706	0.026051	646406	0.0295	0.00465116	194.28	0.696826	0.428989	0.313606	0.174648	0.25	967831	0.832662	0.0245393	0.0167317	20220324_E7_5_ICM_11S
20220324_E7_5_ICM_11S.7_4	mm10	7225328	7103592	0.02	0.28	3964526	0.5581	0.024813	0.024187	608657	0.0278	0.00277662	197.457	0.697844	0.397646	0.28733	0.160291	0.25	907925	0.817374	0.027129	0.0180086	20220324_E7_5_ICM_11S
20220324_E7_5_ICM_11S.7_5	mm10	15676282	15512634	0.02	0.26	8796547	0.567	0.053819	0.052544	1221132	0.0558	0.00303278	196.213	0.700557	0.862744	0.639326	0.362614	0.245	1853198	0.858489	0.0233139	0.016037	20220324_E7_5_ICM_11S
20220324_E7_5_ICM_11S.7_6	mm10	13948262	13822802	0.01	0.29	8106131	0.5864	0.041372	0.040387	900438	0.0411	0.00223016	174.636	0.72215	0.767642	0.546383	0.319882	0.24	1390768	0.690664	0.0120916	0.0111902	20220324_E7_5_ICM_11S
20220324_E7_5_ICM_11S.7_7	mm10	6528942	6466128	0.01	0.28	3790117	0.5861	0.023365	0.02277	519875	0.0237	0.000160417	187.143	0.694316	0.35932	0.260184	0.153501	0.245	775668	0.820841	0.00878471	0.0100582	20220324_E7_5_ICM_11S
20220324_E7_5_ICM_11S.8_0	mm10	350790	332920	0.06	0.32	68644	0.2061	0.00049	0.000471	10701	0.0004	0.0241827	191.211	0.668349	0.019305	0.013213	0.002825	0.285	15022	0.796099	0.0205909	0.0141944	20220324_E7_5_ICM_11S
20220324_E7_5_ICM_11S.8_1	mm10	2081614	2027148	0.03	0.26	919770	0.4537	0.00638	0.006219	143779	0.0065	0.00315949	210.329	0.685262	0.114561	0.085137	0.038715	0.245	212120	0.325801	0.00796675	0.00965583	20220324_E7_5_ICM_11S
20220324_E7_5_ICM_11S.8_2	mm10	4877960	4799196	0.02	0.27	2486843	0.5181	0.016761	0.016345	369846	0.0169	0.00432758	207.097	0.689104	0.268458	0.198511	0.103291	0.245	546079	0.87244	0.0203816	0.0126875	20220324_E7_5_ICM_11S
20220324_E7_5_ICM_11S.8_3	mm10	12557526	12433862	0.01	0.25	7011147	0.5638	0.045316	0.044262	1087509	0.0497	0.00253111	199.284	0.690892	0.691103	0.520173	0.293339	0.24	1650746	0.366513	0.00873221	0.0100994	20220324_E7_5_ICM_11S
20220324_E7_5_ICM_11S.8_4	mm10	6421256	6311384	0.02	0.27	3375545	0.5348	0.022646	0.022083	542318	0.0247	0.00220942	204.697	0.686922	0.353393	0.260934	0.139771	0.245	804846	0.306953	0.0078236	0.00939774	20220324_E7_5_ICM_11S
20220324_E7_5_ICM_11S.8_5	mm10	6350024	6281308	0.02	0.26	3177611	0.5058	0.020361	0.019843	436755	0.0199	0.00600766	190.984	0.688861	0.349473	0.258698	0.131957	0.245	646145	0.850634	0.0122538	0.0121757	20220324_E7_5_ICM_11S
20220324_E7_5_ICM_11S.8_6	mm10	13945672	13813932	0.01	0.27	8014095	0.5801	0.04465	0.043644	1007774	0.046	0.00263885	185.864	0.711503	0.7675	0.561927	0.326107	0.245	1556512	0.865158	0.0257669	0.0169251	20220324_E7_5_ICM_11S
20220324_E7_5_ICM_11S.8_7	mm10	29363906	29129730	0.01	0.25	17160129	0.589	0.105632	0.103166	2322100	0.1061	0.00269159	188.029	0.686936	1.61604	1.22023	0.715259	0.24	3587539	0.884941	0.0267001	0.0179286	20220324_E7_5_ICM_11S
20220324_E7_5_ICM_11S.9_0	mm10	329320	305766	0.08	0.32	71409	0.2335	0.000613	0.000586	13760	0.0006	0.0216499	183.064	0.621472	0.018124	0.012399	0.002904	0.28	17959	0.809065	0.0224235	0.0184457	20220324_E7_5_ICM_11S
20220324_E7_5_ICM_11S.9_1	mm10	1776316	1726592	0.03	0.28	746952	0.4326	0.004947	0.004815	112627	0.0051	0.00417698	199.27	0.688888	0.097759	0.071246	0.030901	0.255	164818	0.851406	0.0258561	0.0169856	20220324_E7_5_ICM_11S
20220324_E7_5_ICM_11S.9_2	mm10	8004236	7886560	0.02	0.27	4210241	0.5338	0.027715	0.027019	624898	0.0285	0.00416033	201.116	0.691135	0.440513	0.325605	0.174246	0.245	923208	0.883945	0.0253536	0.0149543	20220324_E7_5_ICM_11S
20220324_E7_5_ICM_11S.9_3	mm10	11217824	11107388	0.01	0.27	5892452	0.5304	0.036745	0.035859	900204	0.0411	0.00482312	190.694	0.693398	0.617373	0.45583	0.243658	0.255	1357277	0.830395	0.0229514	0.0156413	20220324_E7_5_ICM_11S
20220324_E7_5_ICM_11S.9_4	mm10	4783762	4691722	0.02	0.27	2366201	0.5043	0.015992	0.015586	368329	0.0168	0.00220438	205.093	0.687188	0.263274	0.193232	0.097886	0.245	543878	0.367023	0.00805378	0.00963713	20220324_E7_5_ICM_11S
20220324_E7_5_ICM_11S.9_5	mm10	30143216	29863798	0.01	0.24	17327041	0.5802	0.108361	0.10601	2507340	0.1146	0.00365406	202.137	0.693587	1.65893	1.26534	0.733011	0.24	3927137	0.587497	0.0133078	0.0111462	20220324_E7_5_ICM_11S
20220324_E7_5_ICM_11S.9_6	mm10	49253414	48864176	0.01	0.26	29750099	0.6088	0.154959	0.151774	3455158	0.158	0.00269565	185.714	0.714669	2.71066	2.00655	1.2176	0.24	5650888	0.865246	0.0249199	0.0164089	20220324_E7_5_ICM_11S
20220324_E7_5_ICM_11S.9_7	mm10	9194034	9113148	0.01	0.27	4890646	0.5366	0.029937	0.029177	649961	0.0297	0.00826394	181.302	0.68963	0.505993	0.372015	0.201268	0.25	966613	0.882052	0.0254615	0.0172987	20220324_E7_5_ICM_11S
20220324_E7_5_ICM_12S.0_0	mm10	213728	206740	0.04	0.31	43442	0.2101	0.000346	0.000331	7761	0.0003	0.0259196	193.921	0.637047	0.011762	0.008223	0.001788	0.295	10586	0.862082	0.0275809	0.0199167	20220324_E7_5_ICM_12S
20220324_E7_5_ICM_12S.0_1	mm10	1109684	1088964	0.02	0.27	438404	0.4025	0.003273	0.00318	75355	0.0034	0.0139187	201.981	0.657096	0.061071	0.044712	0.018378	0.265	107915	0.839142	0.0211037	0.016918	20220324_E7_5_ICM_12S
20220324_E7_5_ICM_12S.0_2	mm10	4858708	4812928	0.01	0.28	2523775	0.5243	0.017651	0.017177	404240	0.0184	0.00580559	192.988	0.665129	0.267399	0.194662	0.103458	0.25	589272	0.853592	0.0254456	0.017709	20220324_E7_5_ICM_12S
20220324_E7_5_ICM_12S.0_3	mm10	15453546	15356124	0.01	0.28	9124972	0.5942	0.058881	0.057338	1413462	0.0646	0.00337097	179.891	0.667629	0.850486	0.618778	0.367472	0.25	2117718	0.838768	0.0266233	0.0199218	20220324_E7_5_ICM_12S
20220324_E7_5_ICM_12S.0_4	mm10	2939656	2898482	0.02	0.28	1325275	0.4572	0.009876	0.009602	217067	0.0099	0.0109713	201.696	0.659059	0.161784	0.117952	0.054914	0.255	309638	0.882724	0.0302155	0.0200997	20220324_E7_5_ICM_12S
20220324_E7_5_ICM_12S.0_5	mm10	11915372	11821320	0.01	0.26	6957569	0.5885	0.047619	0.046438	1140681	0.0521	0.00397696	191.136	0.664217	0.655762	0.489542	0.288813	0.25	1703629	0.831821	0.0237073	0.0174411	20220324_E7_5_ICM_12S
20220324_E7_5_ICM_12S.0_6	mm10	4064740	4016492	0.02	0.29	1974722	0.4916	0.013511	0.013147	306295	0.014	0.00201345	191.767	0.669344	0.223703	0.160322	0.079793	0.255	443827	0.847623	0.0238862	0.0174227	20220324_E7_5_ICM_12S
20220324_E7_5_ICM_12S.0_7	mm10	783052	770370	0.02	0.31	365634	0.4746	0.002464	0.002381	57814	0.0026	0.00480262	167.304	0.650939	0.043095	0.030142	0.014312	0.26	81720	0.819322	0.0295344	0.0239831	20220324_E7_5_ICM_12S
20220324_E7_5_ICM_12S.10_0	mm10	309064	300774	0.03	0.31	108134	0.3595	0.00077	0.000742	17733	0.0008	0.00860044	180.668	0.654371	0.017009	0.011854	0.004361	0.275	24736	0.853695	0.0244238	0.0187407	20220324_E7_5_ICM_12S
20220324_E7_5_ICM_12S.10_1	mm10	3846852	3800084	0.02	0.29	1943701	0.5114	0.012979	0.012611	295062	0.0134	0.00739208	183.276	0.668065	0.211711	0.151881	0.078967	0.25	427454	0.826926	0.0262215	0.0193533	20220324_E7_5_ICM_12S
20220324_E7_5_ICM_12S.10_2	mm10	7416578	7337380	0.02	0.27	4075934	0.5555	0.029067	0.028303	652475	0.0298	0.00457417	201.852	0.668369	0.408171	0.30044	0.168068	0.245	950613	0.883291	0.0273392	0.0172865	20220324_E7_5_ICM_12S
20220324_E7_5_ICM_12S.10_3	mm10	10773942	10691946	0.01	0.26	6377426	0.5964	0.044084	0.043004	1028705	0.047	0.00350988	197.458	0.670154	0.592944	0.44412	0.266088	0.245	1530290	0.835381	0.0266252	0.0191821	20220324_E7_5_ICM_12S
20220324_E7_5_ICM_12S.10_4	mm10	1431816	1406910	0.02	0.27	755516	0.537	0.005755	0.005583	130259	0.0059	0.00601443	204.807	0.654986	0.0788	0.057824	0.031101	0.245	184134	0.870703	0.0230678	0.0169903	20220324_E7_5_ICM_12S
20220324_E7_5_ICM_12S.10_5	mm10	24316926	24176918	0.01	0.32	15019509	0.6212	0.077839	0.075384	1875464	0.0857	0.00251247	146.24	0.674899	1.33828	0.91291	0.558959	0.25	2852002	0.759112	0.0260322	0.0228793	20220324_E7_5_ICM_12S
20220324_E7_5_ICM_12S.10_6	mm10	1400132	1380900	0.02	0.29	619381	0.4485	0.004238	0.004128	93026	0.0042	0.0121831	202.387	0.677018	0.077056	0.055466	0.025505	0.255	136052	0.883692	0.0214079	0.015455	20220324_E7_5_ICM_12S
20220324_E7_5_ICM_12S.10_7	mm10	2675222	2645846	0.02	0.26	1437652	0.5433	0.01078	0.010476	258230	0.0118	0.0108329	200.213	0.650091	0.14723	0.109243	0.059823	0.25	370188	0.845903	0.0216462	0.0163395	20220324_E7_5_ICM_12S
20220324_E7_5_ICM_12S.1_0	mm10	4937734	4857146	0.02	0.27	2433000	0.5009	0.017811	0.01734	433587	0.0198	0.006679	198.993	0.657242	0.271748	0.199618	0.101101	0.255	627903	0.820474	0.0270599	0.019366	20220324_E7_5_ICM_12S
20220324_E7_5_ICM_12S.11_0	mm10	313430	298822	0.05	0.34	89838	0.3006	0.000689	0.000662	14855	0.0006	0.00799216	175.366	0.634852	0.017249	0.01152	0.003538	0.28	19956	0.835538	0.0298022	0.022301	20220324_E7_5_ICM_12S
20220324_E7_5_ICM_12S.11_1	mm10	26929460	26651890	0.02	0.27	16411524	0.6157	0.101646	0.09902	2289922	0.1047	0.00256759	177.537	0.668784	1.48206	1.08192	0.664304	0.245	3499529	0.864164	0.0210958	0.0174183	20220324_E7_5_ICM_12S
20220324_E7_5_ICM_12S.11_2	mm10	7502380	7452588	0.01	0.29	4114053	0.552	0.025806	0.025094	599656	0.0274	0.00773155	175.03	0.673844	0.412893	0.295226	0.165426	0.25	883416	0.823576	0.0192569	0.0166338	20220324_E7_5_ICM_12S
20220324_E7_5_ICM_12S.11_3	mm10	11668390	11573724	0.01	0.26	6380612	0.5513	0.044213	0.043118	1024183	0.0468	0.00620881	195.791	0.667112	0.642169	0.480136	0.265876	0.24	1515141	0.539308	0.015225	0.0145366	20220324_E7_5_ICM_12S
20220324_E7_5_ICM_12S.11_4	mm10	672456	659532	0.02	0.29	279841	0.4243	0.002015	0.001953	45406	0.002	0.0147298	194.326	0.662989	0.037008	0.026309	0.011505	0.26	64397	0.862835	0.0295476	0.0208633	20220324_E7_5_ICM_12S
20220324_E7_5_ICM_12S.11_5	mm10	30142738	29877320	0.01	0.26	16691733	0.5586	0.109758	0.107173	2466228	0.1127	0.00546762	194.583	0.669406	1.65891	1.23814	0.693824	0.24	3781914	0.86058	0.0267504	0.0183205	20220324_E7_5_ICM_12S
20220324_E7_5_ICM_12S.11_6	mm10	4919722	4865728	0.02	0.27	2821828	0.5799	0.018871	0.018415	437791	0.02	0.0065206	195.241	0.673694	0.270756	0.199025	0.115945	0.245	649617	0.854878	0.0253006	0.0179736	20220324_E7_5_ICM_12S
20220324_E7_5_ICM_12S.11_7	mm10	674602	660996	0.03	0.3	269183	0.4072	0.002044	0.001972	46425	0.0021	0.00811344	178.704	0.637856	0.037126	0.026197	0.010824	0.27	63505	0.85072	0.0301063	0.0227922	20220324_E7_5_ICM_12S
20220324_E7_5_ICM_12S.1_1	mm10	8290988	8177724	0.02	0.28	4892096	0.5982	0.031948	0.030984	721977	0.033	0.00275301	176.131	0.669362	0.456294	0.332806	0.19657	0.245	1032201	0.847705	0.0295949	0.0252076	20220324_E7_5_ICM_12S
20220324_E7_5_ICM_12S.1_2	mm10	5787946	5704018	0.02	0.27	2873330	0.5037	0.021308	0.020741	472961	0.0216	0.00597564	206.43	0.664329	0.318539	0.234466	0.119254	0.25	679305	0.882863	0.0304119	0.0186942	20220324_E7_5_ICM_12S
20220324_E7_5_ICM_12S.1_3	mm10	13151756	13045278	0.01	0.26	7092109	0.5436	0.050938	0.049646	1145632	0.0523	0.00388714	199.593	0.663858	0.723807	0.54093	0.297656	0.24	1682686	0.446755	0.012675	0.0140182	20220324_E7_5_ICM_12S
20220324_E7_5_ICM_12S.1_4	mm10	5961502	5855088	0.02	0.26	2989360	0.5105	0.022994	0.02239	514016	0.0235	0.00622541	214.107	0.661456	0.328091	0.244634	0.125129	0.245	736284	0.890178	0.026325	0.0178055	20220324_E7_5_ICM_12S
20220324_E7_5_ICM_12S.1_5	mm10	12582872	12466024	0.01	0.26	7098826	0.5694	0.048968	0.047758	1121763	0.0512	0.00641684	196.401	0.668315	0.692498	0.516611	0.296287	0.245	1662780	0.845741	0.0261313	0.0207351	20220324_E7_5_ICM_12S
20220324_E7_5_ICM_12S.1_6	mm10	22373648	22150398	0.01	0.26	13060895	0.5896	0.085892	0.083927	1919034	0.0877	0.00418256	200.458	0.675269	1.23133	0.914164	0.538923	0.24	2945764	0.862621	0.026342	0.0180099	20220324_E7_5_ICM_12S
20220324_E7_5_ICM_12S.1_7	mm10	15969782	15821104	0.01	0.26	9184712	0.5805	0.064733	0.063132	1521246	0.0695	0.00462856	196.884	0.660576	0.878897	0.655246	0.381476	0.245	2270633	0.841322	0.0253541	0.0193887	20220324_E7_5_ICM_12S
20220324_E7_5_ICM_12S.2_0	mm10	7255074	7134782	0.02	0.27	3495749	0.4899	0.025167	0.024536	569492	0.026	0.0102027	205.173	0.665875	0.399283	0.293598	0.145277	0.25	831533	0.873968	0.0341195	0.021499	20220324_E7_5_ICM_12S
20220324_E7_5_ICM_12S.2_1	mm10	5628840	5498960	0.03	0.26	3006051	0.5466	0.022043	0.021498	528046	0.0241	0.00565593	213.019	0.669261	0.309783	0.231093	0.126021	0.245	773522	0.845191	0.0212339	0.0155898	20220324_E7_5_ICM_12S
20220324_E7_5_ICM_12S.2_2	mm10	5398512	5327476	0.02	0.28	2948753	0.5534	0.020408	0.019873	448164	0.0204	0.000141077	199.641	0.67406	0.297107	0.214181	0.120073	0.245	655957	0.834979	0.00885941	0.0100891	20220324_E7_5_ICM_12S
20220324_E7_5_ICM_12S.2_3	mm10	12015816	11925316	0.01	0.27	6829004	0.5726	0.045202	0.04405	1010927	0.0462	0.0044967	189.278	0.673978	0.66129	0.48419	0.279708	0.245	1500695	0.875585	0.0309275	0.0203906	20220324_E7_5_ICM_12S
20220324_E7_5_ICM_12S.2_5	mm10	10601980	10495860	0.02	0.27	5893287	0.5614	0.039069	0.038083	952552	0.0435	0.00515468	191.893	0.672345	0.58348	0.425941	0.241054	0.25	1424419	0.801641	0.0167549	0.0138188	20220324_E7_5_ICM_12S
20220324_E7_5_ICM_12S.2_6	mm10	15833522	15680498	0.01	0.28	8882146	0.5664	0.056323	0.05502	1275970	0.0583	0.00524918	195.64	0.684708	0.871398	0.633214	0.361284	0.245	1939786	0.870759	0.0220815	0.015639	20220324_E7_5_ICM_12S
20220324_E7_5_ICM_12S.2_7	mm10	28634298	28388866	0.01	0.26	16984224	0.5982	0.114286	0.111591	2489516	0.1138	0.00263032	197.108	0.666367	1.57589	1.18059	0.705338	0.24	3824830	0.875913	0.0205338	0.0155382	20220324_E7_5_ICM_12S
20220324_E7_5_ICM_12S.3_0	mm10	7173774	7054786	0.02	0.27	3796871	0.5381	0.026672	0.026	631968	0.0288	0.00400172	201.18	0.667866	0.394808	0.289314	0.156031	0.25	933471	0.849499	0.0260617	0.0171587	20220324_E7_5_ICM_12S
20220324_E7_5_ICM_12S.3_1	mm10	7224200	7051416	0.03	0.26	3884147	0.5508	0.028422	0.027715	639998	0.0292	0.00357144	212.527	0.670289	0.397583	0.296496	0.162294	0.245	936119	0.85531	0.0232001	0.0168997	20220324_E7_5_ICM_12S
20220324_E7_5_ICM_12S.3_2	mm10	2519478	2477676	0.02	0.29	1156478	0.4667	0.008339	0.008108	187970	0.0085	0.000266326	202.652	0.667678	0.138659	0.098768	0.046889	0.255	270888	0.812963	0.00892286	0.00989876	20220324_E7_5_ICM_12S
20220324_E7_5_ICM_12S.3_3	mm10	13606688	13487918	0.01	0.26	7489380	0.5552	0.051449	0.050146	1116547	0.051	0.00457902	196.267	0.672372	0.748844	0.55592	0.309847	0.24	1644722	0.86666	0.0323505	0.02343	20220324_E7_5_ICM_12S
20220324_E7_5_ICM_12S.3_4	mm10	2802994	2753658	0.02	0.27	1299755	0.472	0.009726	0.009466	211020	0.0096	0.0116668	212.714	0.666883	0.154262	0.113552	0.053785	0.25	301551	0.878793	0.0224156	0.0160656	20220324_E7_5_ICM_12S
20220324_E7_5_ICM_12S.3_5	mm10	9084242	8984444	0.02	0.27	4867382	0.5417	0.033176	0.032341	819302	0.0374	0.00538113	197.266	0.672375	0.499951	0.367047	0.199822	0.25	1215738	0.828686	0.0218673	0.0153314	20220324_E7_5_ICM_12S
20220324_E7_5_ICM_12S.3_7	mm10	3735384	3695878	0.02	0.29	1626806	0.4401	0.011446	0.011141	276717	0.0126	0.0146545	194.918	0.664062	0.205576	0.147963	0.066723	0.265	402217	0.842229	0.0216685	0.0158005	20220324_E7_5_ICM_12S
20220324_E7_5_ICM_12S.4_0	mm10	10313792	10190038	0.02	0.27	5697542	0.5591	0.038787	0.037784	841525	0.0384	0.00435591	189.569	0.667873	0.567619	0.419696	0.235868	0.245	1237959	0.860365	0.0219948	0.0174443	20220324_E7_5_ICM_12S
20220324_E7_5_ICM_12S.4_1	mm10	5455660	5355060	0.02	0.26	3011789	0.5624	0.021473	0.02092	457811	0.0209	0.000203866	198.856	0.66605	0.300252	0.22382	0.126036	0.24	669408	0.851431	0.0107012	0.0121817	20220324_E7_5_ICM_12S
20220324_E7_5_ICM_12S.4_2	mm10	18776312	18589674	0.01	0.27	11461830	0.6165	0.074831	0.072897	1711009	0.0782	0.0024223	187.522	0.67202	1.03335	0.762322	0.468984	0.245	2568446	0.842799	0.0250857	0.0184606	20220324_E7_5_ICM_12S
20220324_E7_5_ICM_12S.4_3	mm10	161954130	161337488	0.01	0.29	109892383	0.6811	0.454466	0.44468	10386797	0.4749	0.00101423	148.091	0.680123	8.91315	6.36346	4.30197	0.24	20283652	0.821302	0.0317579	0.0280511	20220324_E7_5_ICM_12S
20220324_E7_5_ICM_12S.4_4	mm10	11672610	11490662	0.02	0.27	6684398	0.5817	0.046724	0.045521	1085306	0.0496	0.00320238	198.901	0.669579	0.642402	0.474666	0.276187	0.245	1597785	0.825036	0.0246946	0.0182898	20220324_E7_5_ICM_12S
20220324_E7_5_ICM_12S.4_5	mm10	8790914	8686704	0.02	0.28	4649072	0.5351	0.031181	0.030352	725054	0.0331	0.00691192	184.4	0.666911	0.483808	0.352833	0.191059	0.25	1066663	0.82809	0.0211785	0.0168118	20220324_E7_5_ICM_12S
20220324_E7_5_ICM_12S.4_6	mm10	25419188	25216238	0.01	0.29	15888896	0.6301	0.088801	0.086645	2067538	0.0945	0.00284501	170.589	0.687884	1.39895	1.00415	0.632265	0.245	3225888	0.828026	0.0154354	0.0150055	20220324_E7_5_ICM_12S
20220324_E7_5_ICM_12S.4_7	mm10	23055708	22836814	0.01	0.26	13730084	0.6012	0.093248	0.090966	2199869	0.1005	0.0030482	190.997	0.664114	1.26887	0.949108	0.571662	0.245	3333231	0.82959	0.0271364	0.0203575	20220324_E7_5_ICM_12S
20220324_E7_5_ICM_12S.5_0	mm10	10454226	10335448	0.02	0.26	5861016	0.567	0.040696	0.039662	897251	0.041	0.00356252	194.863	0.665452	0.575348	0.426797	0.243401	0.245	1322772	0.881599	0.0317932	0.0196838	20220324_E7_5_ICM_12S
20220324_E7_5_ICM_12S.5_1	mm10	6870178	6735094	0.02	0.26	3726848	0.5533	0.027114	0.026423	645300	0.0295	0.00472464	205.641	0.665889	0.3781	0.283209	0.156593	0.245	944224	0.838376	0.016502	0.0143336	20220324_E7_5_ICM_12S
20220324_E7_5_ICM_12S.5_2	mm10	3646726	3598802	0.02	0.29	1739950	0.4834	0.012241	0.01189	283147	0.0129	0.00319205	193.389	0.666526	0.200697	0.142927	0.070654	0.255	406300	0.387325	0.0115807	0.0125262	20220324_E7_5_ICM_12S
20220324_E7_5_ICM_12S.5_3	mm10	12964856	12848572	0.01	0.27	6996450	0.5445	0.048324	0.047029	1112542	0.0508	0.00474841	191.839	0.666358	0.713521	0.526084	0.2891	0.245	1634322	0.412764	0.0131109	0.0143564	20220324_E7_5_ICM_12S
20220324_E7_5_ICM_12S.5_4	mm10	6031670	5935912	0.02	0.28	3084487	0.5196	0.021649	0.021046	492386	0.0225	0.0062221	194.973	0.667066	0.331953	0.239725	0.125748	0.255	707276	0.870005	0.0267058	0.0178077	20220324_E7_5_ICM_12S
20220324_E7_5_ICM_12S.5_5	mm10	10128816	10025874	0.02	0.27	5538722	0.5524	0.037723	0.036748	905502	0.0414	0.00267787	192.344	0.6679	0.557439	0.409257	0.228377	0.245	1344183	0.327154	0.0116195	0.0126283	20220324_E7_5_ICM_12S
20220324_E7_5_ICM_12S.5_7	mm10	36579868	36325624	0.01	0.27	22918098	0.6309	0.140897	0.137565	3268259	0.1494	0.00192904	180.23	0.666391	2.01317	1.4889	0.935488	0.24	5157749	0.836678	0.0247864	0.0173843	20220324_E7_5_ICM_12S
20220324_E7_5_ICM_12S.6_0	mm10	17825766	17660820	0.01	0.27	11018172	0.6238	0.070692	0.068905	1664802	0.0761	0.00229022	183.004	0.667567	0.981041	0.717648	0.447132	0.245	2528845	0.8265	0.0158627	0.014616	20220324_E7_5_ICM_12S
20220324_E7_5_ICM_12S.6_1	mm10	6060106	5961620	0.02	0.27	3276439	0.5495	0.023071	0.022478	508041	0.0232	0.00454091	199.754	0.668289	0.333518	0.246116	0.135644	0.245	742645	0.885536	0.030539	0.0199233	20220324_E7_5_ICM_12S
20220324_E7_5_ICM_12S.6_2	mm10	16932076	16794496	0.01	0.28	10561970	0.6288	0.06686	0.065068	1546564	0.0707	0.00252453	182.1	0.67324	0.931857	0.673359	0.423211	0.245	2321231	0.821507	0.0264161	0.0219083	20220324_E7_5_ICM_12S
20220324_E7_5_ICM_12S.6_3	mm10	27735914	27577038	0.01	0.28	17508894	0.6349	0.105264	0.102603	2472466	0.113	0.0021886	175.365	0.673053	1.52645	1.11132	0.704919	0.24	3832161	0.828477	0.0232312	0.0181195	20220324_E7_5_ICM_12S
20220324_E7_5_ICM_12S.6_4	mm10	6688284	6590310	0.02	0.29	3595267	0.5455	0.024715	0.02403	573748	0.0262	0.00540099	191.896	0.668322	0.368089	0.263847	0.145073	0.25	829043	0.84951	0.0244634	0.0174951	20220324_E7_5_ICM_12S
20220324_E7_5_ICM_12S.6_5	mm10	16519690	16372266	0.01	0.27	9505963	0.5806	0.063339	0.061774	1528259	0.0698	0.00444121	193.062	0.669905	0.909161	0.669103	0.390617	0.25	2303018	0.832845	0.0236897	0.0170955	20220324_E7_5_ICM_12S
20220324_E7_5_ICM_12S.6_7	mm10	170950	156418	0.09	0.35	45377	0.2901	0.000732	0.000681	16512	0.0007	0.0010578	148.223	0.264781	0.009408	0.006131	0.001686	0.255	17443	0.828413	0.0233808	0.0219156	20220324_E7_5_ICM_12S
20220324_E7_5_ICM_12S.7_0	mm10	4271564	4196406	0.02	0.26	2203383	0.525	0.016289	0.015845	360784	0.0164	0.00279933	206.062	0.66817	0.235085	0.174798	0.091693	0.245	515609	0.86355	0.0269527	0.0215003	20220324_E7_5_ICM_12S
20220324_E7_5_ICM_12S.7_1	mm10	8717076	8544398	0.02	0.26	4872308	0.5702	0.033866	0.03302	743155	0.0339	0.00179792	204.537	0.675198	0.479744	0.357068	0.202491	0.24	1100605	0.852359	0.022842	0.0176583	20220324_E7_5_ICM_12S
20220324_E7_5_ICM_12S.7_2	mm10	5335362	5258650	0.02	0.28	2769706	0.5266	0.01927	0.018745	428159	0.0195	0.00800085	201.144	0.675375	0.293631	0.213053	0.11294	0.25	617726	0.835663	0.0271381	0.0206351	20220324_E7_5_ICM_12S
20220324_E7_5_ICM_12S.7_3	mm10	15083676	14965812	0.01	0.26	8835799	0.5903	0.059547	0.058049	1322830	0.0604	0.00436429	196.323	0.675762	0.83013	0.615785	0.36511	0.245	1964565	0.867242	0.0272961	0.0195684	20220324_E7_5_ICM_12S
20220324_E7_5_ICM_12S.7_4	mm10	7458872	7340138	0.02	0.28	4039294	0.5503	0.027558	0.02682	630043	0.0288	0.00614167	197.646	0.675545	0.410499	0.297317	0.163834	0.245	917137	0.848536	0.0194687	0.0160624	20220324_E7_5_ICM_12S
20220324_E7_5_ICM_12S.7_5	mm10	2024446	1998194	0.02	0.31	815667	0.4082	0.005446	0.005283	121703	0.0055	0.00411197	185.231	0.675108	0.111415	0.077298	0.032719	0.265	173349	0.864182	0.0260608	0.0208805	20220324_E7_5_ICM_12S
20220324_E7_5_ICM_12S.7_6	mm10	4267638	4216878	0.02	0.28	2536940	0.6016	0.01567	0.015277	356856	0.0163	0.00229016	187.206	0.688484	0.234869	0.169178	0.101303	0.245	532037	0.853912	0.0226393	0.017456	20220324_E7_5_ICM_12S
20220324_E7_5_ICM_12S.7_7	mm10	4327680	4278710	0.02	0.26	2443367	0.571	0.01767	0.017228	380751	0.0174	0.00501439	204.64	0.666717	0.238173	0.178435	0.101705	0.235	556935	0.665787	0.0149928	0.0131326	20220324_E7_5_ICM_12S
20220324_E7_5_ICM_12S.8_0	mm10	3548658	3486228	0.02	0.25	1886296	0.541	0.014108	0.013765	300061	0.0137	0.00323703	208.96	0.660843	0.1953	0.148265	0.080143	0.24	438267	0.894537	0.0304193	0.0192702	20220324_E7_5_ICM_12S
20220324_E7_5_ICM_12S.8_1	mm10	12774222	12621396	0.02	0.27	7536263	0.5971	0.04917	0.047865	1148149	0.0525	0.00271116	181.577	0.668576	0.703029	0.517546	0.308549	0.245	1705497	0.845476	0.0244732	0.0189168	20220324_E7_5_ICM_12S
20220324_E7_5_ICM_12S.8_2	mm10	22919520	22696992	0.01	0.26	13778046	0.607	0.091276	0.089047	1965817	0.0898	0.00231586	195.897	0.673199	1.26138	0.939805	0.569247	0.24	2979774	0.859578	0.025461	0.0174887	20220324_E7_5_ICM_12S
20220324_E7_5_ICM_12S.8_3	mm10	16895372	16767904	0.01	0.25	9573345	0.5709	0.065429	0.063891	1487150	0.068	0.00255606	196.361	0.670486	0.929837	0.704669	0.401893	0.24	2233779	0.858933	0.0296768	0.0193251	20220324_E7_5_ICM_12S
20220324_E7_5_ICM_12S.8_4	mm10	1911172	1878618	0.02	0.26	1014065	0.5397	0.007469	0.007276	163930	0.0074	0.00456184	206.35	0.667642	0.105181	0.078238	0.042368	0.245	236633	0.883461	0.0304657	0.0214602	20220324_E7_5_ICM_12S
20220324_E7_5_ICM_12S.8_5	mm10	25572136	25325410	0.01	0.25	14115139	0.5573	0.094915	0.092715	2175339	0.0994	0.00582835	198.549	0.669186	1.40736	1.05728	0.591049	0.245	3321565	0.8622	0.0237377	0.0168109	20220324_E7_5_ICM_12S
20220324_E7_5_ICM_12S.8_6	mm10	5008910	4954340	0.02	0.27	2829686	0.5711	0.018597	0.018165	405526	0.0185	0.0048281	196.528	0.680658	0.275665	0.203949	0.116823	0.24	605264	0.885961	0.0237778	0.017301	20220324_E7_5_ICM_12S
20220324_E7_5_ICM_12S.8_7	mm10	4478712	4427674	0.02	0.25	2455637	0.5546	0.018233	0.017797	434284	0.0198	0.00712076	205.867	0.660364	0.246485	0.186694	0.103814	0.25	636477	0.855811	0.0238351	0.0166159	20220324_E7_5_ICM_12S
20220324_E7_5_ICM_12S.9_0	mm10	306424	294952	0.04	0.3	87031	0.295	0.000656	0.000631	14215	0.0006	0.01519	189.542	0.65184	0.016864	0.011927	0.003555	0.275	19526	0.875397	0.0296389	0.0206582	20220324_E7_5_ICM_12S
20220324_E7_5_ICM_12S.9_1	mm10	9370156	9253696	0.02	0.27	5400107	0.5835	0.034939	0.033999	853031	0.039	0.00322142	181.136	0.671856	0.515686	0.376818	0.219549	0.25	1261466	0.824632	0.0229221	0.0182192	20220324_E7_5_ICM_12S
20220324_E7_5_ICM_12S.9_2	mm10	9715726	9610182	0.02	0.26	5271102	0.5484	0.036899	0.035968	807499	0.0369	0.0047565	201.251	0.672582	0.534705	0.396152	0.21887	0.245	1184397	0.891051	0.0289172	0.0182751	20220324_E7_5_ICM_12S
20220324_E7_5_ICM_12S.9_3	mm10	2213292	2191292	0.01	0.3	602337	0.2748	0.00439	0.004261	98137	0.0044	0.013597	194.405	0.659101	0.121808	0.085648	0.024878	0.28	138692	0.58521	0.0156734	0.0148806	20220324_E7_5_ICM_12S
20220324_E7_5_ICM_12S.9_4	mm10	1107140	1085348	0.02	0.27	524841	0.4835	0.003912	0.003805	88545	0.004	0.00730126	209.58	0.667797	0.060931	0.04484	0.021903	0.25	126748	0.880369	0.0257106	0.0167999	20220324_E7_5_ICM_12S
20220324_E7_5_ICM_12S.9_5	mm10	29183596	28939286	0.01	0.25	17139563	0.5922	0.112331	0.10974	2523514	0.1153	0.00483198	196.461	0.672942	1.60612	1.20873	0.717359	0.24	3887974	0.851501	0.0249654	0.0186522	20220324_E7_5_ICM_12S
20220324_E7_5_ICM_12S.9_6	mm10	6543500	6470618	0.02	0.26	3922329	0.6061	0.026241	0.025646	592751	0.0271	0.0030696	203.453	0.683475	0.360121	0.269361	0.163231	0.24	886420	0.849502	0.0272604	0.018364	20220324_E7_5_ICM_12S
20220324_E7_5_ICM_12S.9_7	mm10	367588	358120	0.03	0.3	86813	0.2424	0.000839	0.000802	18606	0.0008	0.0108279	189.115	0.585736	0.02023	0.014359	0.003547	0.285	23652	0.836927	0.0222762	0.0179036	20220324_E7_5_ICM_12S
20220324_E7_5_ICM_14S.0_0	mm10	447006	437470	0.03	0.31	178976	0.4091	0.001818	0.001751	39103	0.0017	0.000301716	182.418	0.545211	0.0246	0.017103	0.007222	0.27	51168	0.660745	0.0136273	0.014604	20220324_E7_5_ICM_14S
20220324_E7_5_ICM_14S.0_1	mm10	2128148	2087336	0.02	0.27	1072906	0.514	0.010987	0.01063	243768	0.0111	0.00323048	199.516	0.559067	0.117122	0.086322	0.044601	0.255	327049	0.843366	0.0216714	0.0160771	20220324_E7_5_ICM_14S
20220324_E7_5_ICM_14S.0_2	mm10	12018310	11932018	0.01	0.27	7575115	0.6348	0.070111	0.067845	1665515	0.0761	0.0027894	182.834	0.565221	0.661427	0.483612	0.307483	0.245	2314257	0.842768	0.0261086	0.0173965	20220324_E7_5_ICM_14S
20220324_E7_5_ICM_14S.0_3	mm10	9967038	9922220	0.01	0.27	5727306	0.5772	0.052323	0.050614	1077061	0.0492	0.00422013	175.881	0.565972	0.548536	0.400502	0.23409	0.24	1476183	0.898257	0.028124	0.0196595	20220324_E7_5_ICM_14S
20220324_E7_5_ICM_14S.0_4	mm10	12579670	12433000	0.02	0.26	7563414	0.6083	0.076135	0.073792	1745722	0.0798	0.00334849	200.416	0.559313	0.692322	0.514552	0.313647	0.245	2402671	0.844167	0.0198912	0.0158039	20220324_E7_5_ICM_14S
20220324_E7_5_ICM_14S.0_5	mm10	9262564	9212504	0.01	0.28	5280627	0.5732	0.048146	0.046548	1018132	0.0465	0.00459339	175.454	0.565902	0.509765	0.371503	0.215452	0.245	1391800	0.881651	0.0299507	0.0213665	20220324_E7_5_ICM_14S
20220324_E7_5_ICM_14S.0_6	mm10	1513158	1493406	0.02	0.31	698255	0.4675	0.006805	0.00654	148647	0.0067	0.00948937	175.795	0.539804	0.083276	0.058139	0.02755	0.26	194895	0.857564	0.0241732	0.0184853	20220324_E7_5_ICM_14S
20220324_E7_5_ICM_14S.0_7	mm10	662872	652584	0.02	0.32	257642	0.3948	0.002437	0.002337	54483	0.0024	0.0146793	166.401	0.545394	0.036481	0.024939	0.010106	0.275	70972	0.835231	0.0285324	0.0217513	20220324_E7_5_ICM_14S
20220324_E7_5_ICM_14S.10_0	mm10	642746	630798	0.02	0.31	249177	0.395	0.002593	0.002489	59684	0.0027	0.0115821	180.641	0.534619	0.035373	0.024575	0.01	0.27	76670	0.625786	0.0171354	0.0142773	20220324_E7_5_ICM_14S
20220324_E7_5_ICM_14S.10_1	mm10	2078028	2039884	0.02	0.27	1000632	0.4905	0.01022	0.009885	239066	0.0109	0.00413539	201.793	0.564082	0.114364	0.083576	0.041525	0.25	320517	0.320089	0.00981077	0.0110582	20220324_E7_5_ICM_14S
20220324_E7_5_ICM_14S.10_2	mm10	14319364	14270406	0.01	0.33	9534016	0.668	0.067595	0.06477	1497365	0.0684	7.21627e-05	135.289	0.581832	0.788066	0.532407	0.353757	0.24	2068092	0.822475	0.0154281	0.0171071	20220324_E7_5_ICM_14S
20220324_E7_5_ICM_14S.10_3	mm10	14836600	14768554	0.01	0.27	9305561	0.63	0.081426	0.078752	1820108	0.0832	0.00274717	172.963	0.571927	0.816532	0.59806	0.377941	0.24	2539780	0.843765	0.0312876	0.022802	20220324_E7_5_ICM_14S
20220324_E7_5_ICM_14S.10_4	mm10	5512688	5460952	0.01	0.29	3116912	0.5707	0.029557	0.02853	629882	0.0288	0.00451472	183.588	0.565534	0.30339	0.21778	0.125845	0.245	846057	0.883269	0.0246288	0.017952	20220324_E7_5_ICM_14S
20220324_E7_5_ICM_14S.10_5	mm10	21059872	20954990	0.01	0.28	13750361	0.6561	0.114739	0.111038	2678851	0.1225	0.0021854	169.916	0.572686	1.15903	0.845768	0.555046	0.24	3849946	0.832967	0.0252887	0.0180397	20220324_E7_5_ICM_14S
20220324_E7_5_ICM_14S.10_6	mm10	16367402	16277990	0.01	0.3	10717619	0.6584	0.084901	0.082115	1984652	0.0907	0.00143633	165.401	0.583763	0.90078	0.639338	0.421323	0.24	2851766	0.398834	0.0108587	0.0122988	20220324_E7_5_ICM_14S
20220324_E7_5_ICM_14S.10_7	mm10	4033186	4000266	0.01	0.3	2042829	0.5106	0.019069	0.018394	426987	0.0195	0.00274815	177.361	0.560872	0.221966	0.156629	0.081849	0.25	574313	0.486064	0.0116127	0.0127168	20220324_E7_5_ICM_14S
20220324_E7_5_ICM_14S.1_0	mm10	7716352	7621112	0.02	0.26	4129957	0.5419	0.041637	0.040339	968699	0.0442	0.00529013	197.23	0.557845	0.424669	0.314701	0.171937	0.25	1315926	0.85236	0.0258296	0.0181941	20220324_E7_5_ICM_14S
20220324_E7_5_ICM_14S.11_0	mm10	620014	609952	0.02	0.31	212372	0.3481	0.002248	0.002152	50181	0.0022	0.016716	176.195	0.515373	0.034122	0.023547	0.00851	0.28	63618	0.820978	0.0211567	0.0190197	20220324_E7_5_ICM_14S
20220324_E7_5_ICM_14S.11_1	mm10	441810	430994	0.03	0.3	189540	0.4397	0.002022	0.001939	46012	0.0021	0.00419964	181.476	0.526619	0.024315	0.017073	0.007647	0.26	58971	0.843754	0.0281662	0.0199322	20220324_E7_5_ICM_14S
20220324_E7_5_ICM_14S.11_2	mm10	12519558	12434042	0.01	0.28	7840132	0.6305	0.069603	0.067352	1701562	0.0778	0.00274052	179.471	0.57331	0.689014	0.497767	0.31589	0.25	2378877	0.837456	0.0241002	0.0157711	20220324_E7_5_ICM_14S
20220324_E7_5_ICM_14S.11_3	mm10	10498076	10448064	0.01	0.29	6165925	0.5901	0.05232	0.050597	1273414	0.0582	0.00547104	168.901	0.573737	0.577761	0.412514	0.24693	0.25	1780522	0.838782	0.0247152	0.0181047	20220324_E7_5_ICM_14S
20220324_E7_5_ICM_14S.11_5	mm10	14324572	14253266	0.01	0.28	8687389	0.6095	0.072721	0.070354	1739195	0.0795	0.00422728	168.388	0.573701	0.788353	0.569912	0.349081	0.25	2467685	0.826394	0.0257733	0.0185544	20220324_E7_5_ICM_14S
20220324_E7_5_ICM_14S.11_6	mm10	14471938	14390922	0.01	0.29	8826923	0.6133	0.072034	0.069726	1568227	0.0717	0.00262787	169.331	0.583217	0.796463	0.569602	0.351393	0.24	2219329	0.88629	0.0246559	0.0171165	20220324_E7_5_ICM_14S
20220324_E7_5_ICM_14S.1_1	mm10	2066458	2022824	0.03	0.27	886876	0.4384	0.009188	0.008893	206568	0.0094	0.0088558	206.496	0.562424	0.113727	0.083304	0.037132	0.255	277385	0.877369	0.0265592	0.016805	20220324_E7_5_ICM_14S
20220324_E7_5_ICM_14S.1_2	mm10	7267960	7210326	0.01	0.28	4292464	0.5953	0.040476	0.039118	958383	0.0438	0.00251604	184.449	0.565279	0.399992	0.289272	0.173686	0.24	1309918	0.348136	0.0103775	0.0115213	20220324_E7_5_ICM_14S
20220324_E7_5_ICM_14S.1_3	mm10	23010436	22899906	0.01	0.27	14439518	0.6305	0.126193	0.12234	2930591	0.134	0.00251892	177.49	0.570459	1.26638	0.936123	0.591455	0.24	4210770	0.835418	0.0257857	0.0203058	20220324_E7_5_ICM_14S
20220324_E7_5_ICM_14S.1_4	mm10	8565600	8490552	0.01	0.28	4782966	0.5633	0.044578	0.043103	999433	0.0457	0.00570232	182.204	0.567968	0.471407	0.341771	0.194259	0.25	1363585	0.849602	0.0285761	0.0206871	20220324_E7_5_ICM_14S
20220324_E7_5_ICM_14S.1_5	mm10	16798364	16708426	0.01	0.27	10538726	0.6307	0.09049	0.087594	2154073	0.0985	0.00303813	172.892	0.570701	0.924498	0.6758	0.427492	0.25	3062999	0.855343	0.0234249	0.0172214	20220324_E7_5_ICM_14S
20220324_E7_5_ICM_14S.1_6	mm10	12680082	12603496	0.01	0.29	7697214	0.6107	0.064583	0.062464	1394923	0.0637	0.00302447	170.512	0.578588	0.697848	0.498799	0.306292	0.24	1952173	0.892118	0.0271586	0.017593	20220324_E7_5_ICM_14S
20220324_E7_5_ICM_14S.1_7	mm10	1245442	1227644	0.02	0.33	458597	0.3735	0.004829	0.004622	111956	0.0051	0.00934154	175.367	0.516285	0.068542	0.046426	0.018254	0.27	143245	0.821418	0.0226825	0.0181673	20220324_E7_5_ICM_14S
20220324_E7_5_ICM_14S.2_0	mm10	3324396	3278900	0.02	0.29	1585537	0.4835	0.01562	0.01511	348328	0.0159	0.00780303	194.689	0.561713	0.182958	0.131305	0.064796	0.255	470480	0.876258	0.0243827	0.0159542	20220324_E7_5_ICM_14S
20220324_E7_5_ICM_14S.2_1	mm10	2643480	2582976	0.03	0.27	1243132	0.4812	0.012573	0.012175	279842	0.0127	0.00537513	206.055	0.567726	0.145483	0.106391	0.051427	0.25	378603	0.859037	0.0163719	0.0121333	20220324_E7_5_ICM_14S
20220324_E7_5_ICM_14S.2_2	mm10	10375120	10284602	0.01	0.28	6322363	0.6147	0.057818	0.05597	1379758	0.063	0.00324151	187.394	0.574014	0.570994	0.413168	0.254849	0.245	1917792	0.832012	0.0222337	0.0154322	20220324_E7_5_ICM_14S
20220324_E7_5_ICM_14S.2_3	mm10	11975750	11910958	0.01	0.28	7160752	0.6011	0.064254	0.0622	1405603	0.0642	0.00345131	179.761	0.573946	0.659085	0.480608	0.291173	0.24	1946869	0.862434	0.0213648	0.0162656	20220324_E7_5_ICM_14S
20220324_E7_5_ICM_14S.2_4	mm10	13818188	13662734	0.02	0.28	8444751	0.618	0.077929	0.075515	1761995	0.0805	0.00328559	192.278	0.573949	0.760484	0.554502	0.343042	0.24	2469765	0.791315	0.02152	0.015689	20220324_E7_5_ICM_14S
20220324_E7_5_ICM_14S.2_5	mm10	25004680	24863846	0.01	0.27	15757172	0.6337	0.132977	0.128914	2864468	0.1309	0.00164776	177.909	0.577284	1.37613	1.01358	0.64141	0.24	4146748	0.871521	0.023309	0.0167433	20220324_E7_5_ICM_14S
20220324_E7_5_ICM_14S.2_6	mm10	8820094	8756582	0.01	0.3	5238737	0.5982	0.044296	0.042882	1000766	0.0457	0.00332676	176.255	0.584229	0.485413	0.343451	0.20769	0.245	1404910	0.845229	0.0207475	0.0158542	20220324_E7_5_ICM_14S
20220324_E7_5_ICM_14S.2_7	mm10	2262398	2236510	0.02	0.32	1054931	0.4716	0.010105	0.009721	226766	0.0103	0.00364194	174.468	0.55101	0.124511	0.085529	0.041504	0.26	298461	0.855016	0.031616	0.0219083	20220324_E7_5_ICM_14S
20220324_E7_5_ICM_14S.3_0	mm10	3003088	2951892	0.02	0.29	1480672	0.5016	0.0144	0.013916	334254	0.0152	0.00397792	191.347	0.561936	0.165274	0.117609	0.059606	0.255	449849	0.821525	0.0149237	0.0124647	20220324_E7_5_ICM_14S
20220324_E7_5_ICM_14S.3_1	mm10	1434706	1402648	0.03	0.29	663684	0.4731	0.006581	0.00636	147474	0.0067	0.000250119	195.596	0.56622	0.078959	0.056636	0.026899	0.255	197807	0.808424	0.00927427	0.0102414	20220324_E7_5_ICM_14S
20220324_E7_5_ICM_14S.3_2	mm10	5401982	5352330	0.01	0.29	2901256	0.542	0.027159	0.026262	594065	0.0271	0.00345506	187.527	0.572242	0.297298	0.212055	0.116359	0.25	808765	0.870742	0.0183353	0.0135923	20220324_E7_5_ICM_14S
20220324_E7_5_ICM_14S.3_4	mm10	5641700	5564286	0.02	0.29	3048245	0.5478	0.029257	0.028297	712947	0.0326	0.00589388	192.917	0.569317	0.310491	0.222141	0.122629	0.255	968276	0.844828	0.0218922	0.014938	20220324_E7_5_ICM_14S
20220324_E7_5_ICM_14S.3_5	mm10	15249304	15152386	0.01	0.28	9372983	0.6185	0.080569	0.077996	1896597	0.0867	0.00182034	175.721	0.57786	0.839245	0.607646	0.376426	0.25	2679576	0.836951	0.025635	0.0169504	20220324_E7_5_ICM_14S
20220324_E7_5_ICM_14S.3_6	mm10	12892826	12814394	0.01	0.31	7768856	0.6062	0.061607	0.059592	1341291	0.0613	0.00205255	165.972	0.590227	0.709556	0.496646	0.302287	0.24	1888690	0.882265	0.0248774	0.0164958	20220324_E7_5_ICM_14S
20220324_E7_5_ICM_14S.3_7	mm10	17289510	17168818	0.01	0.28	10664706	0.6211	0.094855	0.091837	2134433	0.0976	0.00262567	179.365	0.570374	0.951528	0.693302	0.431062	0.24	3005355	0.853585	0.0195799	0.0143119	20220324_E7_5_ICM_14S
20220324_E7_5_ICM_14S.4_0	mm10	4700778	4637396	0.02	0.28	2462041	0.5309	0.023653	0.022879	534922	0.0244	0.00504053	187.167	0.561184	0.258707	0.18841	0.100638	0.25	726220	0.825653	0.0245123	0.0199669	20220324_E7_5_ICM_14S
20220324_E7_5_ICM_14S.4_1	mm10	2585190	2536800	0.02	0.27	1372515	0.541	0.01358	0.01313	331467	0.0151	0.00301636	191.259	0.560117	0.142275	0.104521	0.056477	0.255	446625	0.825064	0.0245386	0.0175283	20220324_E7_5_ICM_14S
20220324_E7_5_ICM_14S.4_2	mm10	6541830	6476042	0.02	0.28	3622147	0.5593	0.034859	0.033727	773933	0.0353	0.00409426	190.384	0.567913	0.360029	0.261725	0.147947	0.245	1053075	0.881745	0.0257948	0.0164994	20220324_E7_5_ICM_14S
20220324_E7_5_ICM_14S.4_3	mm10	15255670	15148662	0.01	0.26	8875092	0.5858	0.082507	0.079998	1877530	0.0858	0.00662844	188.125	0.567848	0.839595	0.624574	0.367194	0.245	2631312	0.859415	0.023672	0.0175217	20220324_E7_5_ICM_14S
20220324_E7_5_ICM_14S.4_4	mm10	3493704	3441204	0.02	0.29	1647611	0.4787	0.016328	0.015775	367002	0.0167	0.00724564	192.465	0.562162	0.192276	0.137864	0.067077	0.255	490677	0.86172	0.020945	0.017222	20220324_E7_5_ICM_14S
20220324_E7_5_ICM_14S.4_5	mm10	13066306	12982636	0.01	0.27	7792603	0.6002	0.068385	0.066179	1467101	0.067	0.00317121	174.369	0.574749	0.719104	0.525819	0.317447	0.24	2035501	0.879123	0.0284927	0.019914	20220324_E7_5_ICM_14S
20220324_E7_5_ICM_14S.4_6	mm10	34350222	34156156	0.01	0.29	22175334	0.6492	0.165805	0.160795	3581808	0.1637	0.00237047	164.019	0.588725	1.89046	1.36089	0.881093	0.24	5350754	0.843914	0.0194795	0.0157355	20220324_E7_5_ICM_14S
20220324_E7_5_ICM_14S.4_7	mm10	16764860	16648892	0.01	0.27	10431913	0.6265	0.09294	0.090006	2158443	0.0987	0.00275712	176.988	0.566587	0.922654	0.677047	0.424957	0.25	3050265	0.805203	0.025956	0.0210552	20220324_E7_5_ICM_14S
20220324_E7_5_ICM_14S.5_0	mm10	10140350	10020494	0.02	0.27	5754778	0.5743	0.054427	0.052671	1224648	0.056	0.00617782	186.941	0.559709	0.558074	0.410235	0.235726	0.24	1689545	0.58035	0.0143363	0.0123766	20220324_E7_5_ICM_14S
20220324_E7_5_ICM_14S.5_1	mm10	6448972	6326568	0.02	0.26	3349489	0.5294	0.034042	0.03299	758746	0.0346	0.00683507	204.165	0.563569	0.354919	0.265495	0.140412	0.245	1029443	0.871081	0.0308516	0.0209586	20220324_E7_5_ICM_14S
20220324_E7_5_ICM_14S.5_2	mm10	13930182	13811934	0.01	0.28	8529166	0.6175	0.078547	0.076039	1872448	0.0856	0.00285632	185.857	0.568417	0.766647	0.557518	0.345987	0.245	2614697	0.82129	0.0178136	0.0145814	20220324_E7_5_ICM_14S
20220324_E7_5_ICM_14S.5_3	mm10	15839426	15755514	0.01	0.28	9916206	0.6293	0.08552	0.082746	2008412	0.0918	0.00236058	172.197	0.570323	0.871723	0.632227	0.399613	0.25	2839360	0.824617	0.0261434	0.0193472	20220324_E7_5_ICM_14S
20220324_E7_5_ICM_14S.5_4	mm10	7498816	7413512	0.02	0.29	4234201	0.5711	0.040123	0.038776	928730	0.0424	0.0047447	186.216	0.566448	0.412697	0.297008	0.171148	0.25	1258889	0.863258	0.0291152	0.0190272	20220324_E7_5_ICM_14S
20220324_E7_5_ICM_14S.5_5	mm10	25707842	25560330	0.01	0.27	16442954	0.6432	0.136888	0.13264	3143062	0.1437	0.00197081	172.914	0.573262	1.41483	1.03741	0.6673	0.24	4574951	0.849427	0.0228603	0.0168756	20220324_E7_5_ICM_14S
20220324_E7_5_ICM_14S.5_6	mm10	36972590	36768946	0.01	0.29	24320317	0.6614	0.179005	0.173463	3944469	0.1803	0.00183698	160.545	0.583318	2.03479	1.45147	0.958235	0.24	5931980	0.838152	0.0201546	0.0160516	20220324_E7_5_ICM_14S
20220324_E7_5_ICM_14S.5_7	mm10	19406020	19297702	0.01	0.35	12116275	0.6278	0.078092	0.07468	1908334	0.0872	0.00155724	118.567	0.572406	1.06801	0.695799	0.428167	0.25	2708444	0.832568	0.033309	0.0259792	20220324_E7_5_ICM_14S
20220324_E7_5_ICM_14S.6_0	mm10	4466710	4422724	0.01	0.29	2309482	0.5221	0.021631	0.020915	511868	0.0234	0.00779915	184.18	0.563913	0.245825	0.175633	0.093192	0.25	697785	0.813097	0.0160689	0.0139278	20220324_E7_5_ICM_14S
20220324_E7_5_ICM_14S.6_1	mm10	1946402	1909238	0.02	0.29	866411	0.4537	0.008727	0.008438	194429	0.0088	0.00951511	200.109	0.562016	0.10712	0.07697	0.035536	0.255	260960	0.87948	0.028327	0.0174421	20220324_E7_5_ICM_14S
20220324_E7_5_ICM_14S.6_2	mm10	16797400	16682342	0.01	0.28	10550104	0.6324	0.092518	0.089528	2011253	0.0919	0.00244036	179.989	0.57322	0.924445	0.666899	0.422191	0.24	2835187	0.882758	0.0228249	0.0153724	20220324_E7_5_ICM_14S
20220324_E7_5_ICM_14S.6_3	mm10	20916092	20814174	0.01	0.28	13558484	0.6514	0.114741	0.111166	2695490	0.1232	0.00311259	174.069	0.572089	1.15112	0.837798	0.546689	0.24	3890726	0.815317	0.015509	0.0141824	20220324_E7_5_ICM_14S
20220324_E7_5_ICM_14S.6_4	mm10	10836824	10725086	0.02	0.28	6390828	0.5958	0.0589	0.056995	1332317	0.0609	0.00580332	186.204	0.56983	0.596404	0.42995	0.257331	0.245	1837396	0.856377	0.031719	0.0218136	20220324_E7_5_ICM_14S
20220324_E7_5_ICM_14S.6_6	mm10	17585584	17489986	0.01	0.3	11199965	0.6403	0.087314	0.084441	1956411	0.0894	0.00125393	162.813	0.586316	0.967822	0.679836	0.436214	0.24	2803534	0.391003	0.0108044	0.0122025	20220324_E7_5_ICM_14S
20220324_E7_5_ICM_14S.6_7	mm10	6375722	6321132	0.01	0.3	3371053	0.5332	0.031416	0.030327	744139	0.034	0.00344581	178.76	0.558714	0.350887	0.24743	0.13425	0.25	1010392	0.301003	0.00987745	0.0112916	20220324_E7_5_ICM_14S
20220324_E7_5_ICM_14S.7_0	mm10	2253520	2220256	0.02	0.31	884508	0.3983	0.008213	0.007936	187273	0.0085	0.0167596	185.588	0.570192	0.124022	0.08631	0.03576	0.27	252751	0.848392	0.0297414	0.0191415	20220324_E7_5_ICM_14S
20220324_E7_5_ICM_14S.7_1	mm10	1121790	1093664	0.03	0.3	451980	0.4132	0.004432	0.004278	96113	0.0043	0.008788	193.668	0.566637	0.061737	0.043669	0.018422	0.26	128475	0.878755	0.027616	0.017957	20220324_E7_5_ICM_14S
20220324_E7_5_ICM_14S.7_2	mm10	14158584	14028112	0.01	0.28	8611521	0.6138	0.077027	0.074597	1685260	0.077	0.00251802	186.748	0.578514	0.779217	0.564864	0.347018	0.24	2362959	0.85033	0.0152372	0.0128238	20220324_E7_5_ICM_14S
20220324_E7_5_ICM_14S.7_3	mm10	19353058	19249890	0.01	0.29	12546169	0.6517	0.101774	0.09849	2375291	0.1086	0.00185682	168.022	0.581334	1.06509	0.765738	0.498871	0.245	3410670	0.842293	0.0261688	0.0196313	20220324_E7_5_ICM_14S
20220324_E7_5_ICM_14S.7_4	mm10	13775492	13610174	0.02	0.28	8162429	0.5997	0.074738	0.072414	1633260	0.0746	0.00274012	191.75	0.577365	0.758134	0.550914	0.330606	0.24	2281311	0.863698	0.0248216	0.0174197	20220324_E7_5_ICM_14S
20220324_E7_5_ICM_14S.7_5	mm10	28623858	28444500	0.01	0.27	17695303	0.622	0.148192	0.143794	3226728	0.1475	0.00310941	180.81	0.582587	1.57531	1.15955	0.720527	0.24	4705771	0.870145	0.0257122	0.0185014	20220324_E7_5_ICM_14S
20220324_E7_5_ICM_14S.7_6	mm10	25205178	25046824	0.01	0.29	16082835	0.6421	0.122665	0.118815	2660313	0.1216	0.00257753	167.282	0.596168	1.38717	0.988053	0.63353	0.24	3878261	0.877312	0.0298071	0.0213453	20220324_E7_5_ICM_14S
20220324_E7_5_ICM_14S.7_7	mm10	15628430	15514134	0.01	0.28	9763755	0.6293	0.085656	0.082961	2058008	0.0941	0.00230547	178.753	0.574251	0.86011	0.623927	0.393796	0.25	2910465	0.833365	0.0239179	0.0168771	20220324_E7_5_ICM_14S
20220324_E7_5_ICM_14S.8_0	mm10	9200398	9094730	0.02	0.27	5324166	0.5854	0.051046	0.049475	1154048	0.0527	0.000432744	192.555	0.564319	0.506344	0.374349	0.220177	0.24	1602996	0.822953	0.00874468	0.01008	20220324_E7_5_ICM_14S
20220324_E7_5_ICM_14S.8_1	mm10	2489238	2440776	0.02	0.27	1134070	0.4646	0.011471	0.011108	260685	0.0119	0.00864673	202.279	0.564051	0.136995	0.100594	0.047404	0.255	352675	0.860747	0.020802	0.0145193	20220324_E7_5_ICM_14S
20220324_E7_5_ICM_14S.8_2	mm10	15270236	15165652	0.01	0.28	9544459	0.6293	0.081802	0.079165	1944517	0.0889	0.00211746	175.166	0.576847	0.840397	0.608243	0.383132	0.245	2753175	0.840317	0.0244318	0.0168078	20220324_E7_5_ICM_14S
20220324_E7_5_ICM_14S.8_3	mm10	23995582	23869100	0.01	0.27	14973241	0.6273	0.125539	0.121762	2964475	0.1355	0.00213247	175.353	0.57264	1.3206	0.973522	0.609978	0.25	4368546	0.83616	0.0249966	0.018414	20220324_E7_5_ICM_14S
20220324_E7_5_ICM_14S.8_4	mm10	16793674	16613092	0.02	0.26	9958662	0.5994	0.093049	0.090236	2066585	0.0945	0.00345187	193.365	0.570583	0.92424	0.684411	0.410251	0.24	2906720	0.873313	0.0277431	0.0183269	20220324_E7_5_ICM_14S
20220324_E7_5_ICM_14S.8_5	mm10	17265908	17167236	0.01	0.28	10510293	0.6122	0.087244	0.08448	2099739	0.096	0.00355651	169.197	0.574339	0.950229	0.692377	0.42417	0.25	3011451	0.818808	0.0234803	0.0182951	20220324_E7_5_ICM_14S
20220324_E7_5_ICM_14S.8_6	mm10	22099888	21970242	0.01	0.29	14361481	0.6536	0.108982	0.10555	2492136	0.1139	0.00187543	162.781	0.587691	1.21627	0.863901	0.564036	0.24	3654750	0.838923	0.0260415	0.017589	20220324_E7_5_ICM_14S
20220324_E7_5_ICM_14S.8_7	mm10	20614030	20486958	0.01	0.27	13077132	0.6383	0.111338	0.10784	2636265	0.1205	0.00244778	171.067	0.567268	1.13449	0.831318	0.530472	0.25	3792365	0.837345	0.0195017	0.0163226	20220324_E7_5_ICM_14S
20220324_E7_5_ICM_14S.9_0	mm10	533412	517514	0.03	0.31	168326	0.3252	0.001662	0.001597	38119	0.0017	0.00891128	180.238	0.553836	0.029356	0.0204	0.006768	0.28	49989	0.805577	0.0183958	0.0159643	20220324_E7_5_ICM_14S
20220324_E7_5_ICM_14S.9_1	mm10	4476664	4393142	0.02	0.26	2392974	0.5447	0.02383	0.023081	558883	0.0255	0.00551866	199.998	0.565731	0.246373	0.182935	0.099797	0.25	760033	0.829913	0.0215619	0.0153761	20220324_E7_5_ICM_14S
20220324_E7_5_ICM_14S.9_2	mm10	21824396	21658702	0.01	0.26	13437977	0.6204	0.121037	0.117366	2646498	0.121	0.002829	188.468	0.575107	1.20111	0.89083	0.552175	0.24	3765777	0.876337	0.0247891	0.0171823	20220324_E7_5_ICM_14S
20220324_E7_5_ICM_14S.9_3	mm10	8940728	8882530	0.01	0.28	5227654	0.5885	0.048121	0.04656	1076056	0.0492	0.000137347	180.518	0.570186	0.492053	0.356682	0.213356	0.25	1477821	0.827214	0.0108585	0.0122252	20220324_E7_5_ICM_14S
20220324_E7_5_ICM_14S.9_4	mm10	7148562	7069052	0.02	0.28	3938357	0.5571	0.037497	0.036277	831232	0.038	0.00408343	189.396	0.570333	0.393421	0.285704	0.160603	0.25	1128659	0.884279	0.0304605	0.0188865	20220324_E7_5_ICM_14S
20220324_E7_5_ICM_14S.9_5	mm10	21417692	21287768	0.01	0.27	13618230	0.6397	0.116122	0.112572	2689635	0.1229	0.00185883	177.07	0.575309	1.17872	0.868949	0.555793	0.24	3879781	0.834178	0.0232087	0.017102	20220324_E7_5_ICM_14S
20220324_E7_5_ICM_14S.9_6	mm10	18868976	18757422	0.01	0.3	11844957	0.6314	0.091313	0.088453	2162998	0.0989	0.00255771	164.517	0.589799	1.03845	0.737196	0.46684	0.25	3142865	0.834778	0.0284416	0.0199712	20220324_E7_5_ICM_14S
20220324_E7_5_ICM_14S.9_7	mm10	19176250	19030874	0.01	0.26	10993552	0.5776	0.103689	0.100541	2333799	0.1067	0.00191239	189.841	0.56295	1.05537	0.789908	0.456787	0.24	3293867	0.361894	0.0111172	0.0124549	20220324_E7_5_ICM_14S
20220324_E7_5_ICM_15S.0_0	mm10	263122	257824	0.03	0.3	73130	0.2836	0.000754	0.000723	16469	0.0007	0.00962669	182.841	0.536301	0.01448	0.010203	0.002958	0.285	21605	0.870586	0.0335095	0.0234046	20220324_E7_5_ICM_15S
20220324_E7_5_ICM_15S.0_1	mm10	164468	159546	0.03	0.29	64159	0.4021	0.00068	0.000654	15062	0.0006	0.00514347	195.916	0.542152	0.009051	0.006489	0.00264	0.265	19882	0.858364	0.024521	0.0179063	20220324_E7_5_ICM_15S
20220324_E7_5_ICM_15S.0_2	mm10	4441350	4395632	0.02	0.27	2407930	0.5478	0.024575	0.023797	579028	0.0264	0.00948533	196.274	0.548213	0.244429	0.179001	0.099061	0.25	787725	0.852583	0.0219808	0.0161082	20220324_E7_5_ICM_15S
20220324_E7_5_ICM_15S.0_3	mm10	8947930	8881344	0.01	0.25	4960085	0.5584	0.051771	0.050249	1134047	0.0518	0.00531563	200.912	0.549316	0.492449	0.371754	0.208843	0.245	1550315	0.882547	0.027086	0.0185956	20220324_E7_5_ICM_15S
20220324_E7_5_ICM_15S.0_4	mm10	2510372	2476402	0.02	0.28	1160038	0.4684	0.012268	0.011855	284397	0.013	0.00588946	195.646	0.53953	0.138158	0.099835	0.047449	0.26	377774	0.839483	0.0196786	0.0169116	20220324_E7_5_ICM_15S
20220324_E7_5_ICM_15S.0_5	mm10	570320	560808	0.02	0.29	245344	0.4374	0.002719	0.002616	61926	0.0028	0.00592637	188.658	0.520343	0.031387	0.022527	0.01001	0.265	79903	0.838717	0.023063	0.0175903	20220324_E7_5_ICM_15S
20220324_E7_5_ICM_15S.0_6	mm10	578152	568106	0.02	0.3	221708	0.3902	0.002207	0.002126	49036	0.0022	0.00451946	185.693	0.548771	0.031818	0.022505	0.00887	0.265	65104	0.35815	0.016034	0.0174658	20220324_E7_5_ICM_15S
20220324_E7_5_ICM_15S.0_7	mm10	643970	634764	0.02	0.29	255138	0.4019	0.002818	0.002705	63110	0.0028	0.00827003	180.441	0.511858	0.03544	0.02527	0.010276	0.27	80562	0.830528	0.0256442	0.0225757	20220324_E7_5_ICM_15S
20220324_E7_5_ICM_15S.10_0	mm10	458590	448224	0.03	0.31	136397	0.3043	0.001384	0.001329	30734	0.0014	0.0297074	183.768	0.535125	0.025238	0.017555	0.005506	0.285	40183	0.872434	0.0316069	0.0232296	20220324_E7_5_ICM_15S
20220324_E7_5_ICM_15S.10_1	mm10	188660	180726	0.05	0.3	68694	0.3801	0.000812	0.000779	18033	0.0008	0.00526975	197.422	0.512104	0.010382	0.00733	0.002822	0.265	22930	0.834104	0.0244826	0.0179596	20220324_E7_5_ICM_15S
20220324_E7_5_ICM_15S.10_2	mm10	9382836	9279380	0.02	0.27	5513216	0.5941	0.055767	0.054049	1279449	0.0585	0.00431001	200.363	0.552209	0.516384	0.382122	0.22711	0.24	1770056	0.554962	0.0134301	0.0116887	20220324_E7_5_ICM_15S
20220324_E7_5_ICM_15S.10_3	mm10	6870176	6815976	0.01	0.27	3958805	0.5808	0.038942	0.037704	934168	0.0427	0.00584419	189.685	0.552482	0.3781	0.276976	0.162612	0.25	1283472	0.843055	0.0205584	0.0169153	20220324_E7_5_ICM_15S
20220324_E7_5_ICM_15S.10_4	mm10	2997982	2948932	0.02	0.28	1512599	0.5129	0.016002	0.01547	386610	0.0176	0.00483142	201.05	0.545125	0.164993	0.119284	0.061891	0.255	517834	0.840702	0.0274225	0.0203686	20220324_E7_5_ICM_15S
20220324_E7_5_ICM_15S.10_5	mm10	8361388	8292954	0.01	0.26	4856005	0.5855	0.047905	0.046417	1096034	0.0501	0.00470057	192.244	0.553972	0.460169	0.341236	0.201194	0.245	1513408	0.863229	0.0286675	0.0191499	20220324_E7_5_ICM_15S
20220324_E7_5_ICM_15S.10_6	mm10	10997906	10909878	0.01	0.28	6600611	0.605	0.058795	0.056954	1339257	0.0612	0.00339544	180.084	0.567128	0.605269	0.436466	0.265071	0.245	1885670	0.839726	0.031878	0.0230509	20220324_E7_5_ICM_15S
20220324_E7_5_ICM_15S.10_7	mm10	10132062	10059472	0.01	0.27	6148430	0.6112	0.058483	0.056607	1413118	0.0646	0.00394507	181.782	0.549765	0.557618	0.408589	0.250642	0.25	1966874	0.839203	0.0254556	0.0185447	20220324_E7_5_ICM_15S
20220324_E7_5_ICM_15S.1_0	mm10	1897740	1853616	0.03	0.29	698957	0.377	0.007554	0.007303	167469	0.0076	0.00394302	201.949	0.538052	0.104442	0.074605	0.028888	0.265	222547	0.871528	0.0267063	0.0182141	20220324_E7_5_ICM_15S
20220324_E7_5_ICM_15S.11_1	mm10	182178	173406	0.05	0.32	43862	0.2529	0.000572	0.000544	12166	0.0005	0.0194702	188.243	0.468936	0.010026	0.006822	0.00179	0.285	14606	0.845817	0.02106	0.0175533	20220324_E7_5_ICM_15S
20220324_E7_5_ICM_15S.11_2	mm10	1648112	1619804	0.02	0.31	728263	0.4495	0.007238	0.006979	174208	0.0079	0.00387497	185.918	0.546728	0.090703	0.063124	0.028927	0.265	231820	0.822241	0.0268903	0.0189932	20220324_E7_5_ICM_15S
20220324_E7_5_ICM_15S.11_3	mm10	7538320	7473910	0.01	0.27	3739368	0.5003	0.037567	0.036412	843243	0.0385	0.00770932	194.489	0.551795	0.414871	0.304036	0.155217	0.25	1151447	0.870039	0.0284597	0.0183929	20220324_E7_5_ICM_15S
20220324_E7_5_ICM_15S.11_4	mm10	11013794	10906978	0.01	0.27	6483537	0.5944	0.062818	0.060842	1363271	0.0623	0.00622839	188.078	0.553375	0.606144	0.445855	0.265895	0.24	1880517	0.863688	0.0218288	0.0189501	20220324_E7_5_ICM_15S
20220324_E7_5_ICM_15S.11_5	mm10	13125964	13004114	0.01	0.26	6512864	0.5008	0.065437	0.063498	1475521	0.0674	0.00680069	198.841	0.550599	0.722387	0.535663	0.272731	0.245	2053924	0.862484	0.0205958	0.0165868	20220324_E7_5_ICM_15S
20220324_E7_5_ICM_15S.11_6	mm10	15507976	15389312	0.01	0.28	9248687	0.6009	0.083218	0.080709	1836244	0.0839	0.00311979	182.089	0.565225	0.853481	0.622104	0.375544	0.24	2590540	0.891942	0.0361249	0.0230891	20220324_E7_5_ICM_15S
20220324_E7_5_ICM_15S.11_7	mm10	5430470	5393842	0.01	0.29	2656891	0.4925	0.025074	0.024229	533644	0.0244	0.0108202	174.705	0.546998	0.298865	0.213016	0.108011	0.25	726692	0.874892	0.0269008	0.0202167	20220324_E7_5_ICM_15S
20220324_E7_5_ICM_15S.1_1	mm10	5963294	5821196	0.03	0.25	3206439	0.5508	0.035101	0.034064	796107	0.0364	0.00434688	215.054	0.547606	0.328189	0.248028	0.13604	0.245	1083171	0.84605	0.0263478	0.018421	20220324_E7_5_ICM_15S
20220324_E7_5_ICM_15S.1_2	mm10	11257308	11119190	0.02	0.26	6751331	0.6071	0.068737	0.066686	1618829	0.074	0.00343429	203.02	0.551742	0.619546	0.460402	0.279526	0.245	2254523	0.826778	0.0209081	0.0165577	20220324_E7_5_ICM_15S
20220324_E7_5_ICM_15S.1_3	mm10	15926750	15804818	0.01	0.26	9672588	0.612	0.093763	0.091082	2241388	0.1024	0.00388314	194.901	0.554752	0.876528	0.655427	0.402892	0.245	3196646	0.793628	0.0275814	0.0220658	20220324_E7_5_ICM_15S
20220324_E7_5_ICM_15S.1_4	mm10	13583042	13416540	0.02	0.27	8267790	0.6162	0.082475	0.079937	1878430	0.0858	0.00230461	195.96	0.550538	0.747542	0.553147	0.340103	0.24	2609760	0.844039	0.0238183	0.0185432	20220324_E7_5_ICM_15S
20220324_E7_5_ICM_15S.1_5	mm10	11912636	11794970	0.01	0.26	6394483	0.5421	0.062766	0.060861	1402487	0.0641	0.00837941	194.031	0.552207	0.655612	0.487491	0.265105	0.245	1948016	0.878388	0.0295332	0.0199617	20220324_E7_5_ICM_15S
20220324_E7_5_ICM_15S.1_6	mm10	19861930	19702738	0.01	0.27	12306745	0.6246	0.110009	0.106764	2559404	0.117	0.00191651	183.888	0.562432	1.0931	0.798444	0.498863	0.24	3700250	0.377525	0.012923	0.0142498	20220324_E7_5_ICM_15S
20220324_E7_5_ICM_15S.1_7	mm10	6242662	6169182	0.02	0.28	3166792	0.5133	0.032615	0.031525	725126	0.0331	0.0024839	191.747	0.538703	0.343564	0.249081	0.128999	0.25	974456	0.872929	0.0294187	0.0207465	20220324_E7_5_ICM_15S
20220324_E7_5_ICM_15S.2_0	mm10	8097504	8001956	0.02	0.27	4634525	0.5791	0.045578	0.044195	1073746	0.0491	0.00285768	193.325	0.553499	0.445646	0.327897	0.190424	0.245	1491228	0.806076	0.0224338	0.0170595	20220324_E7_5_ICM_15S
20220324_E7_5_ICM_15S.2_1	mm10	2526316	2463176	0.03	0.26	1180647	0.4793	0.012916	0.012524	291552	0.0133	0.00900354	216.377	0.549921	0.139035	0.103277	0.049655	0.25	393377	0.869761	0.0224207	0.0149987	20220324_E7_5_ICM_15S
20220324_E7_5_ICM_15S.2_2	mm10	7982338	7884290	0.02	0.27	4512517	0.5723	0.045476	0.044094	1021863	0.0467	0.00401638	201.915	0.558266	0.439308	0.322542	0.185143	0.245	1405615	0.860971	0.0292147	0.018094	20220324_E7_5_ICM_15S
20220324_E7_5_ICM_15S.2_3	mm10	22662728	22487538	0.01	0.25	13707608	0.6095	0.130543	0.126915	2865124	0.131	0.00336908	198.394	0.559249	1.24724	0.935487	0.569854	0.24	4141532	0.846321	0.0197082	0.0156659	20220324_E7_5_ICM_15S
20220324_E7_5_ICM_15S.2_4	mm10	10182994	10050320	0.02	0.27	6032700	0.6002	0.059799	0.057934	1370657	0.0626	0.00195601	195.954	0.554632	0.560421	0.410577	0.246308	0.235	1896194	0.326684	0.011304	0.0128476	20220324_E7_5_ICM_15S
20220324_E7_5_ICM_15S.2_5	mm10	1735554	1710830	0.02	0.33	431096	0.2519	0.004282	0.004126	94039	0.0043	0.0531297	186.973	0.536278	0.095516	0.064491	0.017511	0.28	124307	0.842599	0.0258988	0.0209939	20220324_E7_5_ICM_15S
20220324_E7_5_ICM_15S.2_6	mm10	16335632	16198852	0.01	0.29	10166541	0.6276	0.087385	0.084791	2035717	0.093	0.00235675	180.07	0.572092	0.899031	0.646749	0.406551	0.245	2941233	0.850611	0.0221889	0.0166229	20220324_E7_5_ICM_15S
20220324_E7_5_ICM_15S.2_7	mm10	7273024	7207978	0.01	0.28	4031213	0.5592	0.038811	0.037527	858502	0.0392	0.00684608	182.553	0.549274	0.40027	0.288887	0.163555	0.245	1169471	0.86333	0.0194508	0.017361	20220324_E7_5_ICM_15S
20220324_E7_5_ICM_15S.3_0	mm10	8908064	8782760	0.02	0.27	5112673	0.5821	0.050686	0.049159	1114230	0.0509	0.00387664	197.486	0.554982	0.490255	0.361987	0.210439	0.24	1548479	0.868967	0.0224594	0.0154202	20220324_E7_5_ICM_15S
20220324_E7_5_ICM_15S.3_1	mm10	1250752	1216792	0.03	0.28	479816	0.3943	0.005075	0.004908	109656	0.005	0.0123297	206.359	0.550966	0.068835	0.049671	0.019842	0.26	146977	0.867993	0.0233079	0.0162622	20220324_E7_5_ICM_15S
20220324_E7_5_ICM_15S.3_2	mm10	6321708	6227620	0.02	0.28	3459407	0.5554	0.035024	0.033938	798341	0.0365	0.00452332	201.536	0.555399	0.347915	0.25388	0.141202	0.24	1095757	0.562907	0.0109286	0.0105258	20220324_E7_5_ICM_15S
20220324_E7_5_ICM_15S.3_3	mm10	14689176	14553758	0.01	0.26	8864680	0.609	0.085399	0.082869	1953308	0.0893	0.00188501	193.41	0.556804	0.808418	0.598338	0.364668	0.24	2764093	0.352593	0.010807	0.0121056	20220324_E7_5_ICM_15S
20220324_E7_5_ICM_15S.3_4	mm10	6350694	6252788	0.02	0.28	3377233	0.5401	0.034313	0.033215	714502	0.0326	0.00384161	198.245	0.553666	0.34951	0.253778	0.137507	0.245	967443	0.895534	0.0214359	0.0156411	20220324_E7_5_ICM_15S
20220324_E7_5_ICM_15S.3_5	mm10	17071586	16910372	0.01	0.26	10162284	0.6009	0.0963	0.09347	2081148	0.0951	0.00322565	193.021	0.560056	0.939534	0.695865	0.418043	0.24	2947866	0.879523	0.0230926	0.0164868	20220324_E7_5_ICM_15S
20220324_E7_5_ICM_15S.3_6	mm10	12769640	12648212	0.01	0.28	7335965	0.58	0.066759	0.064751	1407059	0.0643	0.00458617	186.734	0.569958	0.702777	0.508145	0.295491	0.24	1969977	0.667557	0.0173456	0.0136903	20220324_E7_5_ICM_15S
20220324_E7_5_ICM_15S.3_7	mm10	20330588	20152252	0.01	0.27	12211807	0.6059	0.115631	0.112186	2503462	0.1144	0.00271377	189.818	0.554859	1.11889	0.827373	0.500876	0.24	3562304	0.863925	0.0234411	0.0166457	20220324_E7_5_ICM_15S
20220324_E7_5_ICM_15S.4_0	mm10	8536234	8418370	0.02	0.25	4874465	0.579	0.049399	0.047924	1122926	0.0513	0.00288688	197.57	0.551308	0.469791	0.35239	0.203847	0.24	1557413	0.532726	0.0146172	0.0127177	20220324_E7_5_ICM_15S
20220324_E7_5_ICM_15S.4_1	mm10	4988236	4864730	0.03	0.24	2701306	0.5552	0.02984	0.028957	666024	0.0304	0.00457408	216.34	0.546502	0.274527	0.208946	0.115199	0.245	905747	0.848634	0.0218814	0.0163376	20220324_E7_5_ICM_15S
20220324_E7_5_ICM_15S.4_2	mm10	10947508	10810408	0.02	0.26	6488382	0.6001	0.065746	0.063789	1492166	0.0682	0.00244159	202.331	0.55354	0.602496	0.450329	0.26971	0.24	2079739	0.846813	0.0229535	0.0158309	20220324_E7_5_ICM_15S
20220324_E7_5_ICM_15S.4_3	mm10	18776758	18639714	0.01	0.26	11856515	0.636	0.11054	0.10734	2511287	0.1148	0.00285548	187.725	0.556945	1.03338	0.773602	0.491775	0.24	3612068	0.821198	0.0234769	0.0191187	20220324_E7_5_ICM_15S
20220324_E7_5_ICM_15S.4_4	mm10	5888580	5800816	0.02	0.27	3154994	0.5438	0.032931	0.031886	706211	0.0322	0.00327354	200.038	0.549634	0.324078	0.23967	0.13076	0.245	953502	0.888589	0.0261016	0.0183623	20220324_E7_5_ICM_15S
20220324_E7_5_ICM_15S.4_5	mm10	12725952	12609934	0.01	0.26	7497159	0.5945	0.073104	0.070947	1627588	0.0744	0.00420613	193.162	0.555582	0.700372	0.525029	0.31305	0.245	2284420	0.846296	0.0234456	0.0171221	20220324_E7_5_ICM_15S
20220324_E7_5_ICM_15S.4_6	mm10	16810248	16668558	0.01	0.28	10449995	0.6269	0.089624	0.086948	2109529	0.0964	0.00241665	177.679	0.571127	0.925152	0.67066	0.420086	0.245	3046181	0.837245	0.0269517	0.0193192	20220324_E7_5_ICM_15S
20220324_E7_5_ICM_15S.4_7	mm10	8263350	8196106	0.01	0.27	4651234	0.5674	0.044548	0.043078	1006746	0.046	0.00534955	178.494	0.54873	0.454773	0.33223	0.189854	0.245	1380372	0.866242	0.0324827	0.0227529	20220324_E7_5_ICM_15S
20220324_E7_5_ICM_15S.5_0	mm10	5521668	5449606	0.02	0.27	3014321	0.5531	0.031013	0.029974	693241	0.0317	0.00524894	187.852	0.536968	0.303885	0.222373	0.123889	0.245	934207	0.82836	0.0269963	0.0215786	20220324_E7_5_ICM_15S
20220324_E7_5_ICM_15S.5_1	mm10	3706680	3624454	0.03	0.26	1845843	0.5092	0.019988	0.019375	438350	0.02	0.00637216	209.494	0.54759	0.203997	0.152637	0.077994	0.245	592417	0.679047	0.017095	0.0128065	20220324_E7_5_ICM_15S
20220324_E7_5_ICM_15S.5_2	mm10	4171018	4098694	0.02	0.29	2065861	0.504	0.021524	0.020805	526743	0.024	0.00698498	198.385	0.543434	0.229552	0.165089	0.084412	0.255	708537	0.825072	0.0248203	0.0172556	20220324_E7_5_ICM_15S
20220324_E7_5_ICM_15S.5_3	mm10	12139164	12034372	0.01	0.27	7105659	0.5904	0.069075	0.067002	1681708	0.0769	0.00500756	192.051	0.553385	0.668079	0.493687	0.293986	0.25	2363102	0.838532	0.0290698	0.0204945	20220324_E7_5_ICM_15S
20220324_E7_5_ICM_15S.5_4	mm10	7802708	7711516	0.02	0.28	4033064	0.5229	0.040584	0.039287	917055	0.0419	0.00402473	192.984	0.551322	0.429422	0.311774	0.16573	0.25	1250166	0.822182	0.0205505	0.0169291	20220324_E7_5_ICM_15S
20220324_E7_5_ICM_15S.5_5	mm10	24920704	24723174	0.01	0.25	15236982	0.6163	0.140828	0.136757	3027923	0.1384	0.00194395	189.268	0.556835	1.37151	1.02981	0.634341	0.235	4393344	0.547209	0.0158609	0.0145646	20220324_E7_5_ICM_15S
20220324_E7_5_ICM_15S.5_6	mm10	15560794	15425954	0.01	0.28	9668235	0.6267	0.083976	0.081367	1969192	0.09	0.00336339	176.958	0.564594	0.856388	0.61679	0.386784	0.245	2820450	0.827888	0.0193905	0.0165996	20220324_E7_5_ICM_15S
20220324_E7_5_ICM_15S.5_7	mm10	27510748	27309520	0.01	0.26	17068760	0.625	0.158001	0.153391	3453573	0.1579	0.0032778	186.056	0.550185	1.51405	1.13287	0.707279	0.24	5021455	0.875763	0.0246128	0.0188028	20220324_E7_5_ICM_15S
20220324_E7_5_ICM_15S.6_0	mm10	8821220	8729862	0.02	0.27	5373612	0.6155	0.051565	0.049941	1219003	0.0557	0.00300878	186.543	0.55225	0.485475	0.354633	0.218461	0.245	1697752	0.850391	0.0239516	0.0179786	20220324_E7_5_ICM_15S
20220324_E7_5_ICM_15S.6_1	mm10	6630820	6496916	0.03	0.26	3780632	0.5819	0.039853	0.038657	899630	0.0411	0.00384803	207.842	0.549854	0.364927	0.27252	0.15805	0.245	1232485	0.856827	0.0182058	0.014263	20220324_E7_5_ICM_15S
20220324_E7_5_ICM_15S.6_2	mm10	14237374	14090178	0.02	0.27	9010958	0.6395	0.08663	0.083977	1907069	0.0872	0.00237422	193.219	0.555916	0.783554	0.574284	0.366933	0.24	2678172	0.849755	0.0208465	0.0151477	20220324_E7_5_ICM_15S
20220324_E7_5_ICM_15S.6_3	mm10	11602342	11528614	0.01	0.29	6907493	0.5991	0.061837	0.059797	1330424	0.0608	0.00150909	172.469	0.558563	0.638535	0.459017	0.276039	0.235	1846660	0.338328	0.0125305	0.0139713	20220324_E7_5_ICM_15S
20220324_E7_5_ICM_15S.6_4	mm10	16963282	16744946	0.02	0.27	10385569	0.6202	0.102042	0.098925	2173031	0.0993	0.00151999	196.235	0.551283	0.933574	0.6858	0.424315	0.235	3041199	0.854728	0.0274026	0.0198462	20220324_E7_5_ICM_15S
20220324_E7_5_ICM_15S.6_5	mm10	11913220	11819020	0.01	0.28	6866504	0.5809	0.064589	0.062507	1365642	0.0624	0.00280842	182.602	0.554814	0.655644	0.47794	0.278692	0.24	1887985	0.877319	0.0209056	0.0171668	20220324_E7_5_ICM_15S
20220324_E7_5_ICM_15S.6_6	mm10	29291648	29075132	0.01	0.28	18293700	0.6291	0.152878	0.148403	3286529	0.1502	0.00303121	178.064	0.569754	1.61207	1.16619	0.732205	0.24	4845724	0.891556	0.0284586	0.0197675	20220324_E7_5_ICM_15S
20220324_E7_5_ICM_15S.6_7	mm10	18425596	18305254	0.01	0.28	11772207	0.6431	0.104738	0.101398	2450573	0.112	0.00255891	173.541	0.553532	1.01405	0.735354	0.472436	0.245	3499181	0.835968	0.0227179	0.0188053	20220324_E7_5_ICM_15S
20220324_E7_5_ICM_15S.7_0	mm10	14210374	14030696	0.02	0.26	8328749	0.5936	0.08081	0.078431	1770496	0.0809	0.00231055	198.251	0.560636	0.782068	0.582306	0.344392	0.24	2495213	0.888823	0.0247853	0.0164782	20220324_E7_5_ICM_15S
20220324_E7_5_ICM_15S.7_1	mm10	1219204	1190398	0.03	0.28	545390	0.4581	0.005679	0.005493	130744	0.0059	0.014056	203.573	0.553238	0.067098	0.04885	0.022597	0.255	175243	0.838128	0.0195804	0.0150675	20220324_E7_5_ICM_15S
20220324_E7_5_ICM_15S.7_2	mm10	5823140	5757222	0.02	0.28	3317048	0.5761	0.031726	0.030717	721430	0.0329	0.00323601	191.504	0.564351	0.320476	0.231682	0.133882	0.245	992793	0.830446	0.0217651	0.0160342	20220324_E7_5_ICM_15S
20220324_E7_5_ICM_15S.7_3	mm10	17035674	16918750	0.01	0.27	10427757	0.6163	0.09459	0.091765	2005919	0.0917	0.00304687	185.72	0.565985	0.937558	0.691	0.425931	0.24	2854876	0.888428	0.0283677	0.0205006	20220324_E7_5_ICM_15S
20220324_E7_5_ICM_15S.7_4	mm10	6641112	6546210	0.02	0.28	3671915	0.5609	0.03589	0.03475	785027	0.0358	0.00434051	195.351	0.561757	0.365493	0.265298	0.149005	0.245	1073856	0.857407	0.0313563	0.0209555	20220324_E7_5_ICM_15S
20220324_E7_5_ICM_15S.7_5	mm10	8862202	8779588	0.01	0.27	5025285	0.5723	0.047692	0.046227	1073501	0.049	0.00349075	190.577	0.564905	0.487731	0.357071	0.205608	0.245	1490751	0.869726	0.0265854	0.0195355	20220324_E7_5_ICM_15S
20220324_E7_5_ICM_15S.7_6	mm10	11614406	11516504	0.01	0.3	7032817	0.6106	0.058256	0.05642	1338903	0.0612	0.00261204	172.849	0.579464	0.639198	0.452786	0.276411	0.245	1909994	0.80104	0.0126503	0.0131758	20220324_E7_5_ICM_15S
20220324_E7_5_ICM_15S.7_7	mm10	5242684	5194824	0.01	0.29	2777800	0.5347	0.026377	0.025504	587190	0.0268	0.0119922	182.708	0.555632	0.288531	0.20733	0.11244	0.25	798846	0.868066	0.0285964	0.0199739	20220324_E7_5_ICM_15S
20220324_E7_5_ICM_15S.8_0	mm10	6854414	6755764	0.02	0.26	3786581	0.5604	0.038649	0.037485	937260	0.0428	0.00546773	198.537	0.547807	0.377232	0.280776	0.157824	0.25	1296750	0.842994	0.0217774	0.0155067	20220324_E7_5_ICM_15S
20220324_E7_5_ICM_15S.8_1	mm10	3409380	3346726	0.02	0.26	1841246	0.5501	0.018939	0.01836	441446	0.0201	0.00608827	200.531	0.551668	0.187635	0.139805	0.077027	0.25	602812	0.873597	0.0240629	0.0159655	20220324_E7_5_ICM_15S
20220324_E7_5_ICM_15S.8_2	mm10	9891118	9786834	0.02	0.27	5658759	0.5782	0.055506	0.053773	1198540	0.0548	0.00358029	192.634	0.554878	0.544357	0.401334	0.232663	0.24	1655875	0.866648	0.0250148	0.0177317	20220324_E7_5_ICM_15S
20220324_E7_5_ICM_15S.8_3	mm10	25266384	25087590	0.01	0.25	15283408	0.6092	0.142741	0.138802	3102663	0.1418	0.00330842	193.045	0.5575	1.39054	1.05188	0.640018	0.24	4525237	0.880968	0.0255181	0.018319	20220324_E7_5_ICM_15S
20220324_E7_5_ICM_15S.8_4	mm10	6475718	6390166	0.02	0.27	3450986	0.54	0.034765	0.033654	740589	0.0338	0.00335556	194.245	0.551499	0.356391	0.261216	0.141713	0.245	1007933	0.87681	0.0294845	0.0204366	20220324_E7_5_ICM_15S
20220324_E7_5_ICM_15S.8_5	mm10	18829216	18684030	0.01	0.26	11499440	0.6154	0.106554	0.10347	2490166	0.1138	0.00269074	187.228	0.556901	1.03627	0.776196	0.477253	0.24	3589452	0.842807	0.028813	0.0195001	20220324_E7_5_ICM_15S
20220324_E7_5_ICM_15S.8_6	mm10	32503240	32259118	0.01	0.27	19972259	0.6191	0.164543	0.159884	3481460	0.1592	0.00272698	178.024	0.57062	1.78882	1.30926	0.807587	0.235	5195830	0.889025	0.0255246	0.0186458	20220324_E7_5_ICM_15S
20220324_E7_5_ICM_15S.8_7	mm10	2650538	2620118	0.02	0.31	921101	0.3515	0.009301	0.008973	211337	0.0096	0.0247443	181.295	0.533034	0.145872	0.101355	0.037636	0.27	281045	0.838346	0.0287612	0.0209822	20220324_E7_5_ICM_15S
20220324_E7_5_ICM_15S.9_0	mm10	340706	325242	0.05	0.3	91084	0.28	0.00101	0.000969	22568	0.001	0.0112424	189.749	0.524442	0.01875	0.01314	0.00372	0.285	29112	0.865794	0.0248408	0.0187819	20220324_E7_5_ICM_15S
20220324_E7_5_ICM_15S.9_1	mm10	3942726	3835526	0.03	0.25	1880936	0.4903	0.020929	0.020315	491828	0.0224	0.00730275	219.705	0.548664	0.216987	0.164056	0.080257	0.245	667302	0.580614	0.0139364	0.0113623	20220324_E7_5_ICM_15S
20220324_E7_5_ICM_15S.9_2	mm10	6896360	6812554	0.02	0.27	3783206	0.5553	0.03821	0.037022	825045	0.0377	0.00447557	198.8	0.556448	0.379541	0.280094	0.156404	0.245	1127858	0.888118	0.0274291	0.0184013	20220324_E7_5_ICM_15S
20220324_E7_5_ICM_15S.9_3	mm10	4088366	4043460	0.02	0.28	1835899	0.454	0.018394	0.017786	404470	0.0184	0.0102489	190.203	0.549702	0.225003	0.162124	0.075385	0.255	544602	0.880649	0.0205515	0.0165357	20220324_E7_5_ICM_15S
20220324_E7_5_ICM_15S.9_4	mm10	12083834	11929730	0.02	0.26	7225107	0.6056	0.071612	0.069435	1617613	0.0739	0.00271775	196.742	0.554272	0.665033	0.4929	0.298264	0.245	2251494	0.849007	0.0276152	0.0207645	20220324_E7_5_ICM_15S
20220324_E7_5_ICM_15S.9_5	mm10	21319938	21145356	0.01	0.25	13346642	0.6311	0.124831	0.121335	2709244	0.1238	0.00314416	193.023	0.559907	1.17334	0.885471	0.559252	0.24	3917970	0.871846	0.0263149	0.0188241	20220324_E7_5_ICM_15S
20220324_E7_5_ICM_15S.9_6	mm10	15994038	15856532	0.01	0.27	9762382	0.6156	0.087073	0.084571	1996175	0.0912	0.00194563	185.454	0.57061	0.880232	0.646123	0.397977	0.245	2864682	0.840266	0.0281206	0.0207097	20220324_E7_5_ICM_15S
20220324_E7_5_ICM_15S.9_7	mm10	12121042	12016672	0.01	0.26	7222170	0.601	0.070205	0.068096	1595100	0.0729	0.00228546	190.698	0.552604	0.667081	0.495252	0.299229	0.245	2238193	0.83902	0.0256473	0.0187907	20220324_E7_5_ICM_15S
20220324_E7_5_ICM_1S.0_2	mm10	8729134	8642986	0.01	0.29	4628211	0.5354	0.023075	0.022533	513492	0.0234	0.000732032	187.402	0.744077	0.480407	0.343736	0.187712	0.25	787365	0.843672	0.00974305	0.0113978	20220324_E7_5_ICM_1S
20220324_E7_5_ICM_1S.0_3	mm10	12071676	11995252	0.01	0.3	6610785	0.5511	0.030247	0.029549	677872	0.0309	0.00101834	172.291	0.749293	0.664364	0.469599	0.266797	0.25	1049974	0.820501	0.0139575	0.0157689	20220324_E7_5_ICM_1S
20220324_E7_5_ICM_1S.0_4	mm10	10528130	10415468	0.02	0.29	5858569	0.5624	0.02865	0.027955	641485	0.0293	0.000494319	180.207	0.743736	0.579415	0.413636	0.23657	0.25	977422	0.829303	0.0135259	0.0153957	20220324_E7_5_ICM_1S
20220324_E7_5_ICM_1S.0_5	mm10	35965220	35726626	0.01	0.27	21632950	0.6055	0.101402	0.099253	2198612	0.1005	0.000744605	181.384	0.747628	1.97935	1.46443	0.894746	0.24	3477764	0.862025	0.0135149	0.0151822	20220324_E7_5_ICM_1S
20220324_E7_5_ICM_1S.0_6	mm10	35737016	35577996	0.01	0.36	23360140	0.6565	0.070579	0.068502	1603276	0.0733	0.000326882	117.37	0.766775	1.96679	1.26153	0.820594	0.25	2553887	0.819554	0.019503	0.0222255	20220324_E7_5_ICM_1S
20220324_E7_5_ICM_1S.0_7	mm10	17960192	17841884	0.01	0.28	11074083	0.6206	0.05102	0.04982	1111328	0.0508	0.000791578	168.997	0.742845	0.988439	0.711762	0.446034	0.24	1729378	0.863253	0.0130215	0.0144579	20220324_E7_5_ICM_1S
20220324_E7_5_ICM_1S.10_0	mm10	3001432	2963026	0.02	0.34	1060992	0.358	0.005089	0.00496	116385	0.0053	0.000934974	177.097	0.742321	0.165183	0.109291	0.042235	0.275	176740	0.792939	0.0117479	0.0136183	20220324_E7_5_ICM_1S
20220324_E7_5_ICM_1S.10_1	mm10	6977944	6858618	0.02	0.27	3821625	0.5572	0.019332	0.018901	427212	0.0195	0.00126909	197.094	0.748072	0.384031	0.280977	0.158111	0.245	657177	0.848691	0.00997631	0.0117122	20220324_E7_5_ICM_1S
20220324_E7_5_ICM_1S.10_2	mm10	15060252	14957216	0.01	0.29	8970140	0.5997	0.040612	0.039615	863540	0.0394	0.000947811	172.511	0.74982	0.828841	0.58895	0.35709	0.24	1335309	0.858155	0.0117804	0.0134353	20220324_E7_5_ICM_1S
20220324_E7_5_ICM_1S.10_3	mm10	22041868	21931828	0.01	0.3	13932905	0.6352	0.058079	0.056687	1247287	0.057	0.000520782	160.652	0.754175	1.21307	0.853478	0.548934	0.24	1958991	0.855576	0.0147842	0.0164304	20220324_E7_5_ICM_1S
20220324_E7_5_ICM_1S.10_4	mm10	16613834	16457392	0.01	0.29	10044247	0.6103	0.046852	0.045701	997747	0.0456	0.000629017	175.99	0.747143	0.914342	0.653596	0.401955	0.24	1537131	0.846638	0.0133729	0.0152546	20220324_E7_5_ICM_1S
20220324_E7_5_ICM_1S.10_5	mm10	16445030	16326936	0.01	0.29	9743498	0.5967	0.045362	0.044335	1000609	0.0457	0.000400267	179.562	0.749122	0.905052	0.650727	0.395265	0.245	1560154	0.788468	0.011631	0.0132655	20220324_E7_5_ICM_1S
20220324_E7_5_ICM_1S.10_6	mm10	18185330	18064824	0.01	0.3	11534356	0.6384	0.046554	0.045526	1024754	0.0468	0.000293905	167.332	0.765386	1.00083	0.702058	0.45314	0.24	1629904	0.763727	0.0114762	0.0130814	20220324_E7_5_ICM_1S
20220324_E7_5_ICM_1S.10_7	mm10	7432438	7377904	0.01	0.32	3909662	0.5299	0.018223	0.017776	407766	0.0186	0.00115202	170.64	0.743017	0.409044	0.282038	0.156202	0.255	626377	0.810609	0.0128037	0.0144415	20220324_E7_5_ICM_1S
20220324_E7_5_ICM_1S.1_0	mm10	11326476	11211520	0.02	0.29	6137554	0.5474	0.029862	0.02919	672464	0.0307	0.000706144	182.179	0.741132	0.623352	0.448504	0.249149	0.245	1042862	0.834343	0.011466	0.0130844	20220324_E7_5_ICM_1S
20220324_E7_5_ICM_1S.11_0	mm10	41066330	40921824	0.01	0.34	27312790	0.6674	0.091915	0.089357	2060979	0.0942	0.000107862	124.512	0.749199	2.26009	1.5038	0.99661	0.24	3295809	0.804697	0.0201774	0.0224294	20220324_E7_5_ICM_1S
20220324_E7_5_ICM_1S.11_1	mm10	7331362	7226588	0.02	0.28	4027660	0.5573	0.019292	0.018859	433171	0.0198	0.000456841	185.115	0.749101	0.403481	0.2913	0.164827	0.245	670632	0.831732	0.011327	0.0130642	20220324_E7_5_ICM_1S
20220324_E7_5_ICM_1S.11_3	mm10	38013260	37840392	0.01	0.3	24188594	0.6392	0.097085	0.094923	2115253	0.0967	0.000513961	158.447	0.75549	2.09206	1.48325	0.954732	0.24	3399344	0.854506	0.0150163	0.0166569	20220324_E7_5_ICM_1S
20220324_E7_5_ICM_1S.11_4	mm10	25717162	25513074	0.01	0.29	16062186	0.6295	0.070605	0.068907	1526766	0.0698	0.000351882	167.047	0.748841	1.41534	1.00771	0.637485	0.24	2386426	0.858589	0.013894	0.0155279	20220324_E7_5_ICM_1S
20220324_E7_5_ICM_1S.11_5	mm10	17492206	17358198	0.01	0.29	9780174	0.5634	0.046182	0.045151	1043953	0.0477	0.00115315	180.786	0.746363	0.962683	0.691457	0.397896	0.25	1629130	0.850507	0.0114622	0.0129951	20220324_E7_5_ICM_1S
20220324_E7_5_ICM_1S.1_1	mm10	7511868	7390576	0.02	0.27	4049326	0.5479	0.020409	0.019953	444487	0.0203	0.000680113	192.795	0.746409	0.413415	0.303675	0.167827	0.245	682844	0.857391	0.0114492	0.0132923	20220324_E7_5_ICM_1S
20220324_E7_5_ICM_1S.1_2	mm10	14200546	14084170	0.01	0.28	7971859	0.566	0.038963	0.038056	857993	0.0392	0.000581546	183.098	0.745051	0.781527	0.56315	0.323557	0.245	1316086	0.806607	0.011908	0.0132806	20220324_E7_5_ICM_1S
20220324_E7_5_ICM_1S.1_4	mm10	24524094	24261638	0.02	0.28	14629766	0.6029	0.072803	0.071137	1556712	0.0711	0.000758454	187.768	0.743449	1.34968	0.985252	0.598207	0.24	2400587	0.862476	0.014181	0.0159228	20220324_E7_5_ICM_1S
20220324_E7_5_ICM_1S.1_6	mm10	30513310	30309582	0.01	0.29	19004946	0.627	0.078335	0.076684	1720830	0.0786	0.00025204	169.399	0.760436	1.6793	1.19489	0.755187	0.24	2763559	0.822692	0.0116144	0.0132896	20220324_E7_5_ICM_1S
20220324_E7_5_ICM_1S.2_0	mm10	7824966	7720916	0.02	0.29	4042719	0.5236	0.019646	0.01922	447111	0.0204	0.00132881	190.811	0.747443	0.430647	0.306911	0.163993	0.25	697339	0.844051	0.00942448	0.0111447	20220324_E7_5_ICM_1S
20220324_E7_5_ICM_1S.2_1	mm10	3154864	3096264	0.02	0.3	1335699	0.4313	0.006666	0.006515	151095	0.0069	0.00341095	198.053	0.751691	0.173627	0.122694	0.054894	0.265	231956	0.858064	0.00942113	0.0111476	20220324_E7_5_ICM_1S
20220324_E7_5_ICM_1S.2_3	mm10	12523564	12451458	0.01	0.31	7176553	0.5763	0.030908	0.0302	675881	0.0309	0.000974284	168.615	0.756517	0.689234	0.479586	0.284203	0.25	1056161	0.85983	0.0127497	0.0144019	20220324_E7_5_ICM_1S
20220324_E7_5_ICM_1S.2_4	mm10	12552618	12418764	0.02	0.3	7359736	0.5926	0.034344	0.033535	732476	0.0334	0.000442951	181.114	0.751183	0.690833	0.490481	0.294103	0.245	1130833	0.864885	0.0118378	0.0137294	20220324_E7_5_ICM_1S
20220324_E7_5_ICM_1S.2_5	mm10	20938490	20806752	0.01	0.29	12780477	0.6142	0.0557	0.05441	1195040	0.0546	0.000429248	170.546	0.754202	1.15235	0.824249	0.51059	0.24	1874841	0.863392	0.0129444	0.0147117	20220324_E7_5_ICM_1S
20220324_E7_5_ICM_1S.2_7	mm10	11355790	11276550	0.01	0.3	6403563	0.5678	0.029342	0.02863	656284	0.03	0.00144232	170.176	0.746922	0.624966	0.439947	0.255616	0.25	1010792	0.84894	0.0138244	0.0155504	20220324_E7_5_ICM_1S
20220324_E7_5_ICM_1S.3_0	mm10	7920872	7793850	0.02	0.29	3921326	0.5031	0.019744	0.019313	447171	0.0204	0.00166678	197.078	0.747206	0.435925	0.31374	0.160349	0.25	691666	0.8333	0.0081837	0.00987905	20220324_E7_5_ICM_1S
20220324_E7_5_ICM_1S.3_1	mm10	5745982	5640818	0.02	0.28	2839713	0.5034	0.01403	0.013714	306976	0.014	0.00193329	194.731	0.751952	0.31623	0.228183	0.116221	0.25	472035	0.850505	0.0095446	0.0109883	20220324_E7_5_ICM_1S
20220324_E7_5_ICM_1S.3_2	mm10	9465528	9356680	0.02	0.3	4951076	0.5291	0.024173	0.02362	538502	0.0246	0.000881425	189.939	0.748608	0.520935	0.368965	0.198549	0.25	831624	0.850995	0.00757509	0.00920044	20220324_E7_5_ICM_1S
20220324_E7_5_ICM_1S.3_4	mm10	6729680	6640028	0.02	0.3	3110591	0.4684	0.015627	0.015254	349899	0.016	0.00217708	191.722	0.746864	0.370368	0.259869	0.125282	0.26	530986	0.841246	0.0100357	0.0117622	20220324_E7_5_ICM_1S
20220324_E7_5_ICM_1S.3_5	mm10	28578828	28391402	0.01	0.29	17482009	0.6157	0.074725	0.073036	1611907	0.0737	0.000220455	169.623	0.756481	1.57284	1.1217	0.69462	0.24	2549413	0.843982	0.0109454	0.0126395	20220324_E7_5_ICM_1S
20220324_E7_5_ICM_1S.3_6	mm10	21305936	21141754	0.01	0.3	12772652	0.6041	0.052216	0.051099	1128561	0.0516	0.000446109	172.362	0.767741	1.17257	0.82224	0.500966	0.245	1796733	0.821254	0.00969882	0.0112037	20220324_E7_5_ICM_1S
20220324_E7_5_ICM_1S.3_7	mm10	7836558	7775226	0.01	0.31	3817117	0.4909	0.0176	0.017162	386748	0.0176	0.000673807	170.45	0.74825	0.431285	0.298152	0.151843	0.26	590187	0.830594	0.0119344	0.0134012	20220324_E7_5_ICM_1S
20220324_E7_5_ICM_1S.4_0	mm10	12714590	12575348	0.02	0.28	7156319	0.569	0.034266	0.033511	765033	0.0349	0.000217151	183.662	0.747698	0.699747	0.507384	0.292323	0.245	1190282	0.830255	0.0113387	0.0129826	20220324_E7_5_ICM_1S
20220324_E7_5_ICM_1S.4_1	mm10	10761818	10575388	0.02	0.26	6153399	0.5818	0.030581	0.029917	653341	0.0298	0.00112653	192.782	0.748427	0.592276	0.439615	0.256088	0.24	1012366	0.856147	0.0112059	0.0129874	20220324_E7_5_ICM_1S
20220324_E7_5_ICM_1S.4_2	mm10	13481876	13364140	0.01	0.29	7799919	0.5836	0.036403	0.03555	787382	0.036	0.000378209	179.345	0.750399	0.741975	0.533397	0.314478	0.245	1218792	0.840595	0.0109333	0.0124854	20220324_E7_5_ICM_1S
20220324_E7_5_ICM_1S.4_3	mm10	23569592	23417310	0.01	0.28	14248932	0.6084	0.064243	0.062835	1376656	0.0629	0.000272582	175.966	0.753499	1.29715	0.943179	0.579886	0.24	2165822	0.854729	0.0134199	0.015071	20220324_E7_5_ICM_1S
20220324_E7_5_ICM_1S.4_4	mm10	10542896	10419928	0.02	0.29	5806957	0.5572	0.028149	0.027482	612338	0.028	0.00100638	184.579	0.748837	0.580228	0.415948	0.23577	0.25	937474	0.855522	0.0123605	0.0141601	20220324_E7_5_ICM_1S
20220324_E7_5_ICM_1S.4_5	mm10	16239936	16125096	0.01	0.29	9294028	0.5763	0.041031	0.040095	899621	0.0411	0.00124854	169.594	0.753139	0.893765	0.637158	0.374255	0.25	1404686	0.841738	0.013623	0.0153012	20220324_E7_5_ICM_1S
20220324_E7_5_ICM_1S.4_6	mm10	15948046	15833266	0.01	0.31	9812756	0.6197	0.038163	0.037326	844363	0.0386	0.000555196	161.977	0.769689	0.8777	0.60904	0.384116	0.25	1343934	0.817935	0.0116112	0.0131373	20220324_E7_5_ICM_1S
20220324_E7_5_ICM_1S.4_7	mm10	9111420	9036078	0.01	0.31	4397038	0.4866	0.019881	0.01941	430110	0.0196	0.00242709	168.232	0.748214	0.501447	0.346042	0.176108	0.26	664035	0.857205	0.0131843	0.0147925	20220324_E7_5_ICM_1S
20220324_E7_5_ICM_1S.5_1	mm10	8893878	8723706	0.02	0.27	4885050	0.5599	0.024746	0.024209	543848	0.0248	0.000148207	197.843	0.747418	0.489474	0.360627	0.203244	0.245	841129	0.813787	0.00986218	0.0113723	20220324_E7_5_ICM_1S
20220324_E7_5_ICM_1S.5_2	mm10	14977574	14834056	0.01	0.29	8874204	0.5982	0.042446	0.041469	942633	0.0431	0.000104122	184.678	0.748446	0.82429	0.592729	0.358884	0.245	1459749	0.829555	0.00978513	0.0112851	20220324_E7_5_ICM_1S
20220324_E7_5_ICM_1S.5_3	mm10	65064176	64826680	0.01	0.36	42520576	0.6559	0.12694	0.123185	2893838	0.1323	0.000119236	113.975	0.759538	3.58081	2.30071	1.49209	0.25	4682683	0.811698	0.0230327	0.0253633	20220324_E7_5_ICM_1S
20220324_E7_5_ICM_1S.5_4	mm10	24713202	24433416	0.02	0.28	14606208	0.5977	0.07111	0.069498	1528867	0.0699	0.000297408	186.632	0.74586	1.36009	0.988766	0.595389	0.24	2366978	0.817701	0.0129729	0.0146955	20220324_E7_5_ICM_1S
20220324_E7_5_ICM_1S.5_5	mm10	38535210	38323844	0.01	0.28	24281099	0.6335	0.101534	0.099203	2224495	0.1017	0.000567437	163.36	0.752895	2.12079	1.52789	0.970221	0.24	3546845	0.855895	0.0149397	0.0165972	20220324_E7_5_ICM_1S
20220324_E7_5_ICM_1S.5_6	mm10	24432072	24249874	0.01	0.3	15354221	0.6331	0.062472	0.061129	1348768	0.0616	0.000448867	169.043	0.762986	1.34462	0.952687	0.607758	0.24	2159819	0.850775	0.0107916	0.0123823	20220324_E7_5_ICM_1S
20220324_E7_5_ICM_1S.5_7	mm10	16468782	16349556	0.01	0.3	9367453	0.5729	0.041392	0.040398	895427	0.0409	0.000105685	163.819	0.745328	0.906359	0.635898	0.372036	0.25	1394564	0.819331	0.0139067	0.015482	20220324_E7_5_ICM_1S
20220324_E7_5_ICM_1S.6_0	mm10	8866506	8745744	0.02	0.29	4631923	0.5296	0.023343	0.022827	527480	0.0241	0.000813917	191.545	0.741433	0.487968	0.34863	0.188391	0.25	816766	0.803557	0.00909363	0.0108586	20220324_E7_5_ICM_1S
20220324_E7_5_ICM_1S.6_2	mm10	11154152	11063904	0.01	0.3	6385655	0.5771	0.02994	0.029225	660741	0.0302	0.000240852	177.858	0.747031	0.613868	0.43214	0.253518	0.245	1019628	0.813985	0.00987187	0.0113404	20220324_E7_5_ICM_1S
20220324_E7_5_ICM_1S.6_3	mm10	29949056	29796314	0.01	0.3	19139984	0.6423	0.079227	0.07739	1706143	0.078	0.000525915	160.626	0.752023	1.64825	1.16274	0.751096	0.24	2713664	0.850516	0.0128716	0.0146137	20220324_E7_5_ICM_1S
20220324_E7_5_ICM_1S.6_4	mm10	13338084	13188178	0.02	0.3	7685763	0.5827	0.037076	0.036194	803113	0.0367	0.000225092	181.949	0.74399	0.734061	0.519537	0.306879	0.245	1236851	0.856407	0.0109741	0.0126324	20220324_E7_5_ICM_1S
20220324_E7_5_ICM_1S.6_5	mm10	16297238	16178994	0.01	0.29	9505121	0.5874	0.043772	0.042773	943351	0.0431	0.000542865	176.242	0.747949	0.896918	0.638799	0.382067	0.245	1471866	0.842064	0.0112459	0.0129428	20220324_E7_5_ICM_1S
20220324_E7_5_ICM_1S.6_6	mm10	19588272	19443842	0.01	0.3	11983625	0.6163	0.049916	0.048847	1086215	0.0496	0.0010753	173.372	0.763354	1.07804	0.757097	0.472033	0.24	1731980	0.849476	0.00968845	0.0113259	20220324_E7_5_ICM_1S
20220324_E7_5_ICM_1S.6_7	mm10	17473276	17360674	0.01	0.3	10342493	0.5957	0.046274	0.04516	1005473	0.0459	0.000204399	164.918	0.743767	0.961641	0.675708	0.408886	0.245	1565662	0.824249	0.0129214	0.0145268	20220324_E7_5_ICM_1S
20220324_E7_5_ICM_1S.7_1	mm10	7627650	7477060	0.02	0.28	4098692	0.5481	0.019967	0.019531	435751	0.0199	0.0012565	197.595	0.755199	0.419787	0.305286	0.168293	0.245	676799	0.810962	0.0100572	0.0116146	20220324_E7_5_ICM_1S
20220324_E7_5_ICM_1S.7_2	mm10	5169458	5114756	0.02	0.31	2573738	0.5031	0.01213	0.011847	273649	0.0125	0.000367559	185.708	0.752934	0.284501	0.197517	0.102437	0.255	422634	0.822956	0.00928409	0.0104938	20220324_E7_5_ICM_1S
20220324_E7_5_ICM_1S.7_3	mm10	9278502	9222580	0.01	0.32	4867821	0.5278	0.020736	0.020238	469941	0.0214	0.00291753	166.676	0.758706	0.510642	0.349208	0.191901	0.26	728580	0.851294	0.0136973	0.0154233	20220324_E7_5_ICM_1S
20220324_E7_5_ICM_1S.7_5	mm10	17378438	17251764	0.01	0.29	10348517	0.5998	0.045382	0.044355	975723	0.0446	0.000433299	175.62	0.757954	0.956422	0.681558	0.413944	0.24	1533168	0.858719	0.0114676	0.0128899	20220324_E7_5_ICM_1S
20220324_E7_5_ICM_1S.7_6	mm10	15223548	15101298	0.01	0.31	9261994	0.6133	0.037663	0.036857	844943	0.0386	0.000570288	175.41	0.771778	0.837828	0.585921	0.363699	0.245	1344285	0.818541	0.0094729	0.0107775	20220324_E7_5_ICM_1S
20220324_E7_5_ICM_1S.7_7	mm10	14485502	14379692	0.01	0.3	8550831	0.5946	0.037886	0.036984	856688	0.0391	0.000345697	170.101	0.752571	0.797209	0.561902	0.33847	0.245	1329692	0.798531	0.0126379	0.0142359	20220324_E7_5_ICM_1S
20220324_E7_5_ICM_1S.8_1	mm10	10167632	10007204	0.02	0.27	5755549	0.5751	0.028404	0.027806	619781	0.0283	0.00114046	193.751	0.748537	0.559575	0.412552	0.238736	0.245	967289	0.86413	0.0100888	0.0116141	20220324_E7_5_ICM_1S
20220324_E7_5_ICM_1S.8_2	mm10	12253380	12155716	0.01	0.29	6906286	0.5681	0.03203	0.031299	709463	0.0324	0.00109147	179.93	0.750934	0.674364	0.481443	0.278036	0.245	1103209	0.849819	0.0100809	0.0113869	20220324_E7_5_ICM_1S
20220324_E7_5_ICM_1S.8_4	mm10	21736514	21529442	0.01	0.28	13093713	0.6081	0.060821	0.059432	1325861	0.0606	0.00018864	178.877	0.748727	1.19627	0.862177	0.528268	0.24	2066866	0.835242	0.0124469	0.0142244	20220324_E7_5_ICM_1S
20220324_E7_5_ICM_1S.8_5	mm10	17790806	17680416	0.01	0.29	10539501	0.5961	0.046654	0.04561	1019441	0.0466	0.000110821	170.02	0.750251	0.979117	0.699674	0.423889	0.245	1599767	0.843581	0.0126223	0.0143247	20220324_E7_5_ICM_1S
20220324_E7_5_ICM_1S.8_6	mm10	23020910	22867156	0.01	0.29	14397848	0.6296	0.058051	0.05687	1263038	0.0577	0.000913748	170.965	0.766564	1.26696	0.899834	0.571866	0.24	2038897	0.865484	0.0104266	0.0119656	20220324_E7_5_ICM_1S
20220324_E7_5_ICM_1S.8_7	mm10	9013390	8950332	0.01	0.32	4415605	0.4933	0.020121	0.019642	453022	0.0207	0.00304647	167.447	0.743867	0.496052	0.340436	0.176454	0.26	701579	0.854547	0.0128407	0.0145276	20220324_E7_5_ICM_1S
20220324_E7_5_ICM_1S.9_0	mm10	12340900	12207264	0.02	0.28	7097104	0.5813	0.03365	0.032922	760755	0.0347	0.000868805	183.318	0.747456	0.679181	0.491764	0.289267	0.245	1189152	0.849714	0.010876	0.0126933	20220324_E7_5_ICM_1S
20220324_E7_5_ICM_1S.9_1	mm10	9700002	9532158	0.02	0.26	5291138	0.555	0.026503	0.025941	581508	0.0265	0.000251364	197.545	0.750233	0.533839	0.395256	0.220608	0.245	901637	0.843355	0.00985708	0.0113155	20220324_E7_5_ICM_1S
20220324_E7_5_ICM_1S.9_2	mm10	16780918	16657240	0.01	0.29	10183201	0.6113	0.046117	0.045023	1001138	0.0457	0.000722563	174.443	0.751679	0.923538	0.660218	0.407746	0.245	1555236	0.849605	0.0107251	0.0121102	20220324_E7_5_ICM_1S
20220324_E7_5_ICM_1S.9_3	mm10	23978898	23834290	0.01	0.28	14847142	0.6229	0.065718	0.064296	1431010	0.0654	0.000654267	174.478	0.754552	1.31968	0.958364	0.603029	0.24	2263837	0.846562	0.0129102	0.0144923	20220324_E7_5_ICM_1S
20220324_E7_5_ICM_1S.9_4	mm10	7234234	7159000	0.02	0.31	3569702	0.4986	0.016822	0.016415	366783	0.0167	0.00215928	177.617	0.74799	0.398136	0.278108	0.143351	0.26	561603	0.850946	0.0125116	0.0145607	20220324_E7_5_ICM_1S
20220324_E7_5_ICM_1S.9_5	mm10	26476890	26290580	0.01	0.27	15590482	0.593	0.073281	0.071726	1632272	0.0746	0.00101293	184.296	0.750238	1.45715	1.07321	0.643491	0.24	2576188	0.85439	0.011565	0.0132075	20220324_E7_5_ICM_1S
20220324_E7_5_ICM_1S.9_6	mm10	13555232	13454822	0.01	0.31	7603979	0.5651	0.031402	0.030717	709763	0.0324	0.00136981	170.536	0.765315	0.746012	0.520109	0.300967	0.25	1122407	0.843346	0.0109675	0.0125364	20220324_E7_5_ICM_1S
20220324_E7_5_ICM_2S.0_1	mm10	1618732	1586922	0.02	0.28	706685	0.4453	0.003755	0.003667	87419	0.0039	0.000866015	200.316	0.741271	0.089086	0.06468	0.029278	0.265	132519	0.827896	0.00926131	0.0114862	20220324_E7_5_ICM_2S
20220324_E7_5_ICM_2S.0_2	mm10	5569858	5503544	0.02	0.28	2869411	0.5213	0.014871	0.014512	336097	0.0153	0.00112497	196.011	0.743983	0.306537	0.221618	0.116903	0.25	509564	0.83837	0.00919044	0.0107031	20220324_E7_5_ICM_2S
20220324_E7_5_ICM_2S.0_4	mm10	11330616	11178402	0.02	0.27	6133067	0.5486	0.033181	0.032441	739380	0.0338	0.000513283	207.029	0.742983	0.62358	0.461288	0.255199	0.245	1125219	0.815662	0.0102987	0.0119264	20220324_E7_5_ICM_2S
20220324_E7_5_ICM_2S.0_5	mm10	13852972	13746902	0.01	0.26	7811238	0.5682	0.039516	0.038682	893701	0.0408	0.00133807	196.777	0.745841	0.762398	0.565922	0.325045	0.245	1393045	0.838855	0.00970364	0.011245	20220324_E7_5_ICM_2S
20220324_E7_5_ICM_2S.0_6	mm10	11860660	11758796	0.01	0.28	6589441	0.5603	0.032131	0.031484	724658	0.0331	0.000351471	198.835	0.752745	0.652751	0.475977	0.270495	0.245	1143486	0.820678	0.00814676	0.00963151	20220324_E7_5_ICM_2S
20220324_E7_5_ICM_2S.0_7	mm10	4223988	4182262	0.01	0.3	1907246	0.456	0.00988	0.00964	227886	0.0104	0.000753967	188.017	0.736326	0.232467	0.163289	0.077131	0.26	344196	0.799466	0.0109497	0.0125522	20220324_E7_5_ICM_2S
20220324_E7_5_ICM_2S.10_0	mm10	339304	329580	0.03	0.36	92676	0.2811	0.000492	0.000474	10849	0.0004	0.000841642	165.441	0.720257	0.018673	0.012072	0.00362	0.285	15346	0.849733	0.0150062	0.0161175	20220324_E7_5_ICM_2S
20220324_E7_5_ICM_2S.10_2	mm10	15382718	15295340	0.01	0.29	9627035	0.6294	0.042797	0.04171	953222	0.0435	0.000571516	170.538	0.755076	0.846588	0.603944	0.381332	0.24	1460876	0.847357	0.0115099	0.0131143	20220324_E7_5_ICM_2S
20220324_E7_5_ICM_2S.10_4	mm10	23084960	22962312	0.01	0.35	15202927	0.662	0.052048	0.050414	1166960	0.0533	0.000230482	126.63	0.759304	1.27048	0.83513	0.547488	0.245	1799212	0.805959	0.0201346	0.022857	20220324_E7_5_ICM_2S
20220324_E7_5_ICM_2S.10_5	mm10	18018604	17907646	0.01	0.27	10861591	0.6065	0.051105	0.049976	1135017	0.0519	0.000829897	186.001	0.752022	0.991654	0.728225	0.445416	0.24	1775223	0.845503	0.0106604	0.0121557	20220324_E7_5_ICM_2S
20220324_E7_5_ICM_2S.10_7	mm10	38419946	38252094	0.01	0.36	24660929	0.6446	0.077514	0.075021	1766798	0.0807	8.35329e-05	113.546	0.75314	2.11444	1.35719	0.862314	0.25	2778595	0.811963	0.0201318	0.0225414	20220324_E7_5_ICM_2S
20220324_E7_5_ICM_2S.1_0	mm10	8798984	8675762	0.02	0.27	4723853	0.5444	0.024847	0.024313	561331	0.0256	0.00113721	203.361	0.742298	0.484252	0.358102	0.19703	0.245	868275	0.847378	0.00937023	0.010929	20220324_E7_5_ICM_2S
20220324_E7_5_ICM_2S.11_1	mm10	6125480	6046750	0.02	0.26	3411133	0.5641	0.017435	0.017041	393569	0.0179	0.000419802	196.656	0.745673	0.337115	0.249536	0.141749	0.245	604234	0.83989	0.0100298	0.0114415	20220324_E7_5_ICM_2S
20220324_E7_5_ICM_2S.11_2	mm10	19150534	19015178	0.01	0.27	11930671	0.6274	0.058261	0.056886	1311361	0.0599	0.000563254	188.333	0.752319	1.05395	0.772821	0.487758	0.24	1996392	0.848773	0.0121979	0.0136495	20220324_E7_5_ICM_2S
20220324_E7_5_ICM_2S.11_3	mm10	19388590	19296768	0.01	0.28	11723133	0.6075	0.052505	0.051368	1176901	0.0538	0.000233385	174.825	0.752899	1.06705	0.770858	0.475853	0.25	1856106	0.813747	0.0119912	0.0134447	20220324_E7_5_ICM_2S
20220324_E7_5_ICM_2S.11_5	mm10	10769604	10709194	0.01	0.3	5886753	0.5496	0.026048	0.025445	596951	0.0272	0.0016515	170.247	0.752775	0.592705	0.418462	0.236498	0.25	927557	0.841139	0.012638	0.0142811	20220324_E7_5_ICM_2S
20220324_E7_5_ICM_2S.11_6	mm10	21565496	21441168	0.01	0.29	13795910	0.6434	0.058294	0.057122	1290577	0.059	0.00034184	177.411	0.762434	1.18686	0.851941	0.553988	0.24	2074467	0.805362	0.0100939	0.0116612	20220324_E7_5_ICM_2S
20220324_E7_5_ICM_2S.11_7	mm10	4704804	4674544	0.01	0.35	1737997	0.3718	0.007754	0.007558	184201	0.0084	0.00361911	163.296	0.745352	0.258928	0.170342	0.068678	0.28	283357	0.822118	0.0128955	0.014732	20220324_E7_5_ICM_2S
20220324_E7_5_ICM_2S.1_1	mm10	4245040	4158422	0.03	0.26	2147469	0.5164	0.011615	0.011362	263112	0.012	0.000894076	211.586	0.743817	0.233625	0.173579	0.09025	0.245	403256	0.849178	0.00809907	0.00973181	20220324_E7_5_ICM_2S
20220324_E7_5_ICM_2S.1_2	mm10	8359518	8265610	0.02	0.27	4624919	0.5595	0.023948	0.02339	538401	0.0246	0.000674606	200.802	0.747728	0.460066	0.336364	0.190273	0.245	820821	0.849333	0.00888064	0.0103659	20220324_E7_5_ICM_2S
20220324_E7_5_ICM_2S.1_3	mm10	46885660	46724524	0.01	0.33	30789343	0.6589	0.104631	0.101795	2341765	0.107	8.07422e-05	130.089	0.759099	2.58035	1.73288	1.13253	0.24	3736413	0.814691	0.0187117	0.0208734	20220324_E7_5_ICM_2S
20220324_E7_5_ICM_2S.1_4	mm10	10951118	10811228	0.02	0.27	6079698	0.5623	0.031193	0.030491	697932	0.0319	0.000464497	200.217	0.747917	0.602694	0.440613	0.249933	0.245	1070399	0.835592	0.00989527	0.0116305	20220324_E7_5_ICM_2S
20220324_E7_5_ICM_2S.1_6	mm10	14481392	14358566	0.01	0.27	8522058	0.5935	0.041563	0.040731	933075	0.0426	0.0011462	201.65	0.754853	0.796983	0.585189	0.35148	0.24	1473945	0.851061	0.00860154	0.0100025	20220324_E7_5_ICM_2S
20220324_E7_5_ICM_2S.1_7	mm10	28382618	28177598	0.01	0.27	16952411	0.6016	0.079414	0.077676	1753053	0.0801	0.000858993	179.84	0.746914	1.56204	1.14687	0.693259	0.24	2759233	0.838931	0.0122645	0.013933	20220324_E7_5_ICM_2S
20220324_E7_5_ICM_2S.2_0	mm10	4721578	4657710	0.02	0.29	2275257	0.4884	0.011521	0.011266	264721	0.0121	0.00223535	198.717	0.746666	0.259852	0.186329	0.093149	0.255	408693	0.846136	0.00822819	0.00991171	20220324_E7_5_ICM_2S
20220324_E7_5_ICM_2S.2_2	mm10	5681426	5619450	0.02	0.29	3023312	0.538	0.015139	0.014791	340137	0.0155	0.000332748	199.146	0.753538	0.312677	0.224711	0.123121	0.25	519307	0.835086	0.0080982	0.009721	20220324_E7_5_ICM_2S
20220324_E7_5_ICM_2S.2_3	mm10	26191486	26032872	0.01	0.27	16167401	0.621	0.075324	0.073794	1692629	0.0774	0.000148571	188.648	0.754557	1.44145	1.06495	0.662799	0.24	2694769	0.807074	0.0093292	0.0108576	20220324_E7_5_ICM_2S
20220324_E7_5_ICM_2S.2_4	mm10	8327262	8231850	0.02	0.29	4811344	0.5844	0.022955	0.022429	510742	0.0233	0.000745322	190.353	0.755193	0.45829	0.329321	0.193735	0.245	786713	0.85319	0.00979312	0.0115386	20220324_E7_5_ICM_2S
20220324_E7_5_ICM_2S.2_5	mm10	11888354	11778754	0.01	0.27	6581803	0.5587	0.032779	0.032091	730323	0.0333	0.000263454	200.915	0.751951	0.654275	0.481783	0.272328	0.24	1138882	0.839986	0.0082145	0.00965557	20220324_E7_5_ICM_2S
20220324_E7_5_ICM_2S.2_6	mm10	13691720	13600858	0.01	0.3	8220907	0.6044	0.034259	0.033546	766644	0.035	0.000394117	176.974	0.767621	0.753523	0.53056	0.324743	0.245	1222507	0.823684	0.0092969	0.0109073	20220324_E7_5_ICM_2S
20220324_E7_5_ICM_2S.2_7	mm10	19256394	19116860	0.01	0.27	10857910	0.5679	0.053721	0.0525	1205206	0.0551	0.000257877	186.283	0.74569	1.05977	0.775629	0.445605	0.245	1852615	0.811379	0.0127617	0.0144772	20220324_E7_5_ICM_2S
20220324_E7_5_ICM_2S.3_0	mm10	5016970	4944894	0.02	0.29	2410784	0.4875	0.012053	0.011775	274134	0.0125	0.00132239	192.655	0.748307	0.276109	0.196841	0.097622	0.26	418974	0.815585	0.00847956	0.0101289	20220324_E7_5_ICM_2S
20220324_E7_5_ICM_2S.3_1	mm10	5129780	5012282	0.03	0.27	2575473	0.5138	0.013519	0.013221	302256	0.0138	0.00143974	209.355	0.749293	0.282317	0.20756	0.106655	0.245	464158	0.839986	0.0069601	0.00835381	20220324_E7_5_ICM_2S
20220324_E7_5_ICM_2S.3_2	mm10	9215256	9090132	0.02	0.28	5055893	0.5561	0.025719	0.025127	568425	0.0259	0.000689492	201.216	0.750688	0.507161	0.368014	0.205305	0.245	868850	0.852647	0.00739991	0.00886414	20220324_E7_5_ICM_2S
20220324_E7_5_ICM_2S.3_3	mm10	18457616	18308310	0.01	0.27	10435833	0.57	0.050399	0.049305	1124402	0.0514	0.000535271	190.265	0.750788	1.01581	0.741734	0.42535	0.245	1755864	0.853205	0.00842801	0.0100405	20220324_E7_5_ICM_2S
20220324_E7_5_ICM_2S.3_4	mm10	6656804	6567354	0.02	0.29	3502892	0.5333	0.017406	0.01699	381492	0.0174	6.96567e-05	193.713	0.75211	0.366357	0.262583	0.141132	0.245	578958	0.43257	0.0103301	0.0114105	20220324_E7_5_ICM_2S
20220324_E7_5_ICM_2S.3_5	mm10	18286858	18130436	0.01	0.28	10641452	0.5869	0.049607	0.048525	1169272	0.0534	4.0408e-05	187.75	0.755138	1.00642	0.731904	0.430584	0.24	1843798	0.350915	0.00878505	0.0101673	20220324_E7_5_ICM_2S
20220324_E7_5_ICM_2S.3_6	mm10	12321580	12201558	0.01	0.29	6963856	0.5707	0.032037	0.03139	709901	0.0324	0.00119158	195.542	0.763062	0.678118	0.487689	0.280829	0.245	1123241	0.859652	0.0072465	0.008911	20220324_E7_5_ICM_2S
20220324_E7_5_ICM_2S.3_7	mm10	8683116	8606750	0.01	0.3	4552554	0.5289	0.021657	0.021122	497487	0.0227	0.00109521	177.308	0.74902	0.477875	0.338154	0.181907	0.25	757258	0.846453	0.010926	0.0122958	20220324_E7_5_ICM_2S
20220324_E7_5_ICM_2S.4_0	mm10	6947244	6843700	0.02	0.27	3666210	0.5357	0.019226	0.018817	438078	0.02	0.000846651	204.421	0.745492	0.382341	0.282822	0.153312	0.245	676752	0.835845	0.00862756	0.0102074	20220324_E7_5_ICM_2S
20220324_E7_5_ICM_2S.4_2	mm10	7140830	7068792	0.02	0.28	4092926	0.579	0.020517	0.020012	465203	0.0212	0.00106525	189.516	0.748556	0.392995	0.285786	0.166976	0.245	703356	0.845145	0.01063	0.0122024	20220324_E7_5_ICM_2S
20220324_E7_5_ICM_2S.4_3	mm10	17862118	17738614	0.01	0.27	10431544	0.588	0.052446	0.051239	1174121	0.0536	0.000545844	190.663	0.743904	0.983041	0.725261	0.432092	0.245	1814942	0.845076	0.0114024	0.0128642	20220324_E7_5_ICM_2S
20220324_E7_5_ICM_2S.4_4	mm10	6618518	6529434	0.02	0.27	3665228	0.5613	0.018492	0.018071	411325	0.0188	0.000792311	197.953	0.750868	0.36425	0.266043	0.150528	0.245	629724	0.854654	0.00982445	0.0113977	20220324_E7_5_ICM_2S
20220324_E7_5_ICM_2S.4_5	mm10	12750478	12630950	0.01	0.26	7067824	0.5595	0.035654	0.034897	805482	0.0368	0.00101049	199.716	0.749688	0.701722	0.520081	0.29514	0.245	1253131	0.852648	0.00944977	0.0109013	20220324_E7_5_ICM_2S
20220324_E7_5_ICM_2S.4_6	mm10	15520814	15393230	0.01	0.28	9104984	0.5914	0.041604	0.040775	929086	0.0424	0.00049709	192.655	0.762429	0.854188	0.622068	0.371437	0.24	1477648	0.804616	0.00834679	0.00972944	20220324_E7_5_ICM_2S
20220324_E7_5_ICM_2S.4_7	mm10	18673636	18526496	0.01	0.27	11084948	0.5983	0.05407	0.05288	1222827	0.0559	0.000400002	185.602	0.746653	1.0277	0.755079	0.456255	0.245	1904866	0.829149	0.0107779	0.0122755	20220324_E7_5_ICM_2S
20220324_E7_5_ICM_2S.5_0	mm10	16031560	15897426	0.01	0.27	9550380	0.6007	0.046316	0.045307	1039730	0.0475	0.000604583	188.278	0.747452	0.882297	0.650962	0.393467	0.24	1622452	0.851577	0.0111946	0.0126905	20220324_E7_5_ICM_2S
20220324_E7_5_ICM_2S.5_1	mm10	3303672	3262260	0.02	0.29	1635850	0.5014	0.007924	0.007736	175514	0.008	0.00104288	185.69	0.749387	0.181817	0.130431	0.066863	0.255	268605	0.828916	0.0111652	0.0128028	20220324_E7_5_ICM_2S
20220324_E7_5_ICM_2S.5_2	mm10	17137444	16992960	0.01	0.27	10257307	0.6036	0.049936	0.04881	1120936	0.0512	0.000752634	192.407	0.752575	0.943159	0.690567	0.420155	0.24	1733607	0.854809	0.00946214	0.010795	20220324_E7_5_ICM_2S
20220324_E7_5_ICM_2S.5_3	mm10	45191160	44949010	0.01	0.26	27657667	0.6153	0.129264	0.12664	2877361	0.1315	0.000372989	187.1	0.751857	2.4871	1.85441	1.14796	0.24	4598996	0.76951	0.0135037	0.0149812	20220324_E7_5_ICM_2S
20220324_E7_5_ICM_2S.5_4	mm10	5563746	5504684	0.02	0.3	2896440	0.5261	0.013783	0.013446	305422	0.0139	0.00082446	182.985	0.751584	0.3062	0.215798	0.116437	0.255	465629	0.820454	0.0112484	0.0130287	20220324_E7_5_ICM_2S
20220324_E7_5_ICM_2S.5_5	mm10	18623720	18490930	0.01	0.27	10849942	0.5867	0.051459	0.050368	1147095	0.0524	0.000720741	189.357	0.7521	1.02496	0.754278	0.446838	0.24	1804137	0.838797	0.00997776	0.0116267	20220324_E7_5_ICM_2S
20220324_E7_5_ICM_2S.5_6	mm10	21963784	21811930	0.01	0.28	13572810	0.6222	0.059814	0.058627	1331955	0.0609	0.000326977	186.208	0.761404	1.20878	0.87473	0.549582	0.24	2138348	0.828802	0.00911397	0.0105694	20220324_E7_5_ICM_2S
20220324_E7_5_ICM_2S.6_0	mm10	12681742	12566164	0.01	0.28	7406429	0.5893	0.036503	0.035699	823636	0.0376	0.00090678	191.4	0.747064	0.697939	0.509267	0.302579	0.24	1279352	0.848628	0.00969201	0.011183	20220324_E7_5_ICM_2S
20220324_E7_5_ICM_2S.6_1	mm10	6600666	6498384	0.02	0.27	3648307	0.5614	0.018534	0.01813	413730	0.0189	0.00113094	201.302	0.748417	0.363267	0.26735	0.150675	0.245	639969	0.830878	0.00846799	0.00999104	20220324_E7_5_ICM_2S
20220324_E7_5_ICM_2S.6_2	mm10	28750746	28639808	0.01	0.34	18685855	0.6524	0.065887	0.063867	1496191	0.0684	0.000105855	131.914	0.760249	1.5823	1.052	0.681086	0.25	2308674	0.813993	0.0166423	0.0188811	20220324_E7_5_ICM_2S
20220324_E7_5_ICM_2S.6_3	mm10	17029648	16938152	0.01	0.29	10070827	0.5945	0.044733	0.043708	1012522	0.0463	0.000563608	171.467	0.751289	0.937226	0.667266	0.400821	0.25	1585133	0.844115	0.0108319	0.0124527	20220324_E7_5_ICM_2S
20220324_E7_5_ICM_2S.6_4	mm10	8091230	7984674	0.02	0.29	4516642	0.5656	0.022784	0.022263	512670	0.0234	0.000332105	198.412	0.748955	0.4453	0.320564	0.183264	0.245	786815	0.805456	0.00894763	0.010454	20220324_E7_5_ICM_2S
20220324_E7_5_ICM_2S.6_5	mm10	13286478	13182458	0.01	0.28	7469898	0.5666	0.035747	0.034964	808053	0.0369	0.00020027	189.493	0.750998	0.731221	0.52996	0.304039	0.245	1258773	0.835673	0.00930356	0.0108835	20220324_E7_5_ICM_2S
20220324_E7_5_ICM_2S.6_6	mm10	18353662	18228404	0.01	0.29	11202909	0.6145	0.049863	0.048867	1123357	0.0513	0.00075891	188.801	0.762891	1.01009	0.72496	0.450505	0.24	1795412	0.840643	0.00823012	0.00965583	20220324_E7_5_ICM_2S
20220324_E7_5_ICM_2S.6_7	mm10	37290658	37116564	0.01	0.37	23481914	0.6326	0.071999	0.069571	1631043	0.0745	5.83428e-05	110.414	0.757463	2.05229	1.3053	0.809644	0.25	2526590	0.829429	0.0218588	0.024376	20220324_E7_5_ICM_2S
20220324_E7_5_ICM_2S.7_0	mm10	11685216	11555162	0.02	0.27	6731572	0.5825	0.033063	0.032357	739903	0.0338	0.000685427	198.063	0.75376	0.643096	0.471814	0.276617	0.245	1149898	0.825901	0.00960699	0.0110449	20220324_E7_5_ICM_2S
20220324_E7_5_ICM_2S.7_1	mm10	3434044	3368596	0.02	0.28	1720840	0.5108	0.00874	0.008545	199100	0.0091	0.000653169	203.959	0.752635	0.188992	0.137695	0.070966	0.25	305757	0.816115	0.00892252	0.0105051	20220324_E7_5_ICM_2S
20220324_E7_5_ICM_2S.7_3	mm10	16304550	16203042	0.01	0.28	9632175	0.5944	0.043988	0.043029	976204	0.0446	0.000456179	183.591	0.75712	0.897321	0.64876	0.389195	0.24	1532995	0.80689	0.0105013	0.0119459	20220324_E7_5_ICM_2S
20220324_E7_5_ICM_2S.7_4	mm10	7195402	7094380	0.02	0.29	3945901	0.5562	0.019318	0.01888	425919	0.0194	0.000909805	198.976	0.756315	0.395999	0.285058	0.159928	0.245	655568	0.855779	0.00933272	0.0110621	20220324_E7_5_ICM_2S
20220324_E7_5_ICM_2S.7_6	mm10	14389564	14301538	0.01	0.3	8877142	0.6207	0.03541	0.034657	800249	0.0365	0.000663502	172.026	0.773277	0.791929	0.555188	0.347428	0.245	1275738	0.845143	0.00986912	0.0113321	20220324_E7_5_ICM_2S
20220324_E7_5_ICM_2S.7_7	mm10	18567990	18428148	0.01	0.28	11096575	0.6021	0.050413	0.049283	1119862	0.0512	0.000530794	179.206	0.754336	1.02189	0.73703	0.445693	0.24	1755978	0.832884	0.0104045	0.0118214	20220324_E7_5_ICM_2S
20220324_E7_5_ICM_2S.8_0	mm10	15039002	14895062	0.01	0.26	8690321	0.5834	0.043307	0.042416	970619	0.0443	0.000480995	196.39	0.747463	0.827671	0.616944	0.361825	0.24	1525163	0.847045	0.00950288	0.011031	20220324_E7_5_ICM_2S
20220324_E7_5_ICM_2S.8_1	mm10	8301242	8175254	0.02	0.25	4593996	0.5619	0.02374	0.023246	527111	0.0241	0.000821942	205.674	0.748428	0.456858	0.343291	0.193341	0.24	819718	0.85627	0.00862937	0.0101378	20220324_E7_5_ICM_2S
20220324_E7_5_ICM_2S.8_2	mm10	50993056	50720394	0.01	0.27	31998829	0.6308	0.143627	0.140318	3176210	0.1452	0.000772778	178.136	0.756184	2.8064	2.05987	1.30064	0.24	4997035	0.846837	0.013101	0.0145779	20220324_E7_5_ICM_2S
20220324_E7_5_ICM_2S.8_3	mm10	27967816	27810152	0.01	0.26	16696939	0.6003	0.078919	0.07731	1757378	0.0803	0.000343895	187.515	0.751087	1.53921	1.14477	0.690986	0.24	2794942	0.826506	0.00986875	0.0113576	20220324_E7_5_ICM_2S
20220324_E7_5_ICM_2S.8_6	mm10	16040488	15922266	0.01	0.28	9347323	0.587	0.041755	0.040942	952421	0.0435	0.000227873	189.781	0.762909	0.882788	0.638524	0.379736	0.245	1522594	0.810896	0.00822724	0.00977541	20220324_E7_5_ICM_2S
20220324_E7_5_ICM_2S.9_1	mm10	6951410	6837460	0.02	0.26	3769040	0.5512	0.019506	0.019094	435642	0.0199	0.000557171	206.267	0.750243	0.38257	0.286783	0.158399	0.245	673811	0.80905	0.00849858	0.00995073	20220324_E7_5_ICM_2S
20220324_E7_5_ICM_2S.9_2	mm10	13653416	13535572	0.01	0.27	7889907	0.5829	0.03888	0.037984	872293	0.0398	0.00109177	193.513	0.753144	0.751415	0.550809	0.323754	0.245	1336370	0.844925	0.00908771	0.0105629	20220324_E7_5_ICM_2S
20220324_E7_5_ICM_2S.9_5	mm10	39972060	39833672	0.01	0.34	25540553	0.6411	0.083547	0.081147	1873835	0.0856	0.000125682	125	0.761884	2.19986	1.463	0.927347	0.25	2963063	0.807785	0.0191944	0.0218279	20220324_E7_5_ICM_2S
20220324_E7_5_ICM_2S.9_7	mm10	13127298	13040242	0.01	0.28	7116309	0.5457	0.033817	0.033059	779718	0.0356	0.00138471	181.093	0.748195	0.722461	0.521742	0.290546	0.25	1209663	0.840584	0.0109428	0.0125336	20220324_E7_5_ICM_2S
20220324_E7_5_ICM_3S.0_0	mm10	1555914	1539390	0.02	0.33	400297	0.26	0.002152	0.002098	46948	0.0021	0.000394707	193.89	0.73687	0.085629	0.058046	0.016454	0.29	70385	0.839142	0.0105178	0.0123974	20220324_E7_5_ICM_3S
20220324_E7_5_ICM_3S.0_1	mm10	2035404	2001116	0.02	0.27	945436	0.4724	0.005168	0.005048	116361	0.0053	0.00150195	205.122	0.739608	0.112018	0.082758	0.039465	0.255	176892	0.851768	0.00719061	0.00902223	20220324_E7_5_ICM_3S
20220324_E7_5_ICM_3S.0_2	mm10	5348002	5298764	0.01	0.28	2821562	0.5324	0.014641	0.014305	332362	0.0151	0.000927855	198.175	0.745112	0.294327	0.214378	0.115599	0.25	508608	0.739045	0.00709034	0.00877951	20220324_E7_5_ICM_3S
20220324_E7_5_ICM_3S.0_3	mm10	13564860	13519428	0.01	0.32	8609317	0.6368	0.033092	0.032241	754573	0.0345	0.00221458	144.705	0.755412	0.746542	0.512542	0.327767	0.25	1185514	0.554003	0.0182228	0.0170836	20220324_E7_5_ICM_3S
20220324_E7_5_ICM_3S.0_6	mm10	7326824	7282840	0.01	0.33	2894448	0.3974	0.013648	0.013341	310410	0.0141	0.00210334	184.08	0.751442	0.403231	0.272316	0.11621	0.27	480379	0.813874	0.00861738	0.0103958	20220324_E7_5_ICM_3S
20220324_E7_5_ICM_3S.10_1	mm10	4829906	4769152	0.02	0.27	2793996	0.5858	0.013784	0.013466	320174	0.0146	0.00030995	189.672	0.749023	0.265813	0.195035	0.114059	0.245	489455	0.839452	0.00794069	0.00937096	20220324_E7_5_ICM_3S
20220324_E7_5_ICM_3S.10_2	mm10	7377938	7308564	0.01	0.28	4062475	0.5558	0.020333	0.019862	460232	0.021	0.00060505	195.828	0.750004	0.406044	0.29295	0.165221	0.245	705883	0.808386	0.00685379	0.00836936	20220324_E7_5_ICM_3S
20220324_E7_5_ICM_3S.10_3	mm10	15320372	15238700	0.01	0.28	9402894	0.617	0.04423	0.043248	972461	0.0444	0.000880793	182.552	0.752462	0.843156	0.614262	0.384258	0.24	1513513	0.84852	0.00916132	0.0107889	20220324_E7_5_ICM_3S
20220324_E7_5_ICM_3S.10_4	mm10	11744428	11633574	0.01	0.28	7179068	0.617	0.035151	0.034346	774630	0.0354	0.000861115	191.142	0.750785	0.646354	0.471102	0.292066	0.24	1192659	0.860996	0.00753375	0.00924872	20220324_E7_5_ICM_3S
20220324_E7_5_ICM_3S.10_5	mm10	29667376	29509894	0.01	0.28	19424445	0.6582	0.083761	0.081983	1873326	0.0856	0.000403512	173.643	0.755593	1.63274	1.18862	0.784705	0.24	3010734	0.710486	0.00822367	0.00979283	20220324_E7_5_ICM_3S
20220324_E7_5_ICM_3S.10_6	mm10	17313514	17202188	0.01	0.29	10921307	0.6348	0.048005	0.047006	1049178	0.0479	0.000645344	181.745	0.759998	0.952849	0.685373	0.438497	0.24	1669563	0.836228	0.00752824	0.00905303	20220324_E7_5_ICM_3S
20220324_E7_5_ICM_3S.10_7	mm10	28137310	28000122	0.01	0.28	18139630	0.6478	0.079701	0.07787	1752271	0.0801	0.000379942	168.365	0.750727	1.54854	1.1194	0.7273	0.24	2761642	0.853111	0.0102533	0.0118362	20220324_E7_5_ICM_3S
20220324_E7_5_ICM_3S.1_0	mm10	8035776	7961486	0.01	0.27	4603456	0.5782	0.023533	0.02302	524807	0.0239	0.00104834	195.785	0.744421	0.442249	0.326359	0.190842	0.245	809128	0.856925	0.00822058	0.00988324	20220324_E7_5_ICM_3S
20220324_E7_5_ICM_3S.11_1	mm10	853242	838276	0.02	0.33	218560	0.2607	0.001244	0.001206	27576	0.0012	0.00535322	189.83	0.725268	0.046958	0.031886	0.008942	0.285	39876	0.855402	0.010791	0.0123096	20220324_E7_5_ICM_3S
20220324_E7_5_ICM_3S.11_4	mm10	8817372	8732868	0.01	0.29	5064722	0.5799	0.024499	0.023917	559349	0.0255	0.000195865	185.637	0.749695	0.485264	0.347337	0.204063	0.25	854302	0.814241	0.00848277	0.00997364	20220324_E7_5_ICM_3S
20220324_E7_5_ICM_3S.11_5	mm10	34072854	33917204	0.01	0.28	22321893	0.6581	0.092599	0.090658	2043266	0.0934	0.000386078	166.85	0.756873	1.8752	1.35435	0.895533	0.24	3291886	0.851826	0.00910705	0.0107198	20220324_E7_5_ICM_3S
20220324_E7_5_ICM_3S.11_6	mm10	29456608	29308482	0.01	0.29	19167123	0.6539	0.077046	0.075434	1669860	0.0763	0.00069974	166.099	0.760895	1.62114	1.15429	0.75819	0.24	2700111	0.862208	0.0088018	0.0105069	20220324_E7_5_ICM_3S
20220324_E7_5_ICM_3S.11_7	mm10	2462068	2438020	0.01	0.3	1157644	0.4748	0.005803	0.005658	135609	0.0062	0.000115752	179.976	0.738751	0.135499	0.096036	0.046402	0.26	204767	0.630077	0.0156009	0.0135358	20220324_E7_5_ICM_3S
20220324_E7_5_ICM_3S.1_1	mm10	5756316	5675512	0.02	0.26	3321122	0.5851	0.017398	0.017021	375222	0.0171	0.000705786	203.385	0.746018	0.316798	0.237412	0.139052	0.24	578510	0.848388	0.00720523	0.00900356	20220324_E7_5_ICM_3S
20220324_E7_5_ICM_3S.1_2	mm10	5987692	5930074	0.01	0.28	3219511	0.5429	0.016297	0.015926	362975	0.0165	0.000923122	197.552	0.748231	0.329532	0.239523	0.131517	0.245	557801	0.847575	0.00692109	0.00831775	20220324_E7_5_ICM_3S
20220324_E7_5_ICM_3S.1_3	mm10	24737426	24621402	0.01	0.28	15863260	0.6442	0.070246	0.068703	1509531	0.069	0.000530282	173.436	0.753953	1.36142	0.991612	0.640842	0.24	2383057	0.857209	0.0102852	0.012013	20220324_E7_5_ICM_3S
20220324_E7_5_ICM_3S.1_4	mm10	10580974	10474816	0.02	0.27	6411914	0.6121	0.032637	0.03189	712454	0.0325	0.000638811	196.923	0.748667	0.582324	0.428594	0.263189	0.24	1089063	0.861378	0.00825907	0.00998467	20220324_E7_5_ICM_3S
20220324_E7_5_ICM_3S.1_7	mm10	19771338	19650954	0.01	0.27	12201153	0.6208	0.058216	0.056956	1291475	0.059	0.000315052	183.104	0.747647	1.08811	0.797223	0.499312	0.24	2024189	0.835686	0.008843	0.0102933	20220324_E7_5_ICM_3S
20220324_E7_5_ICM_3S.2_0	mm10	6414582	6339550	0.02	0.27	3537662	0.558	0.018033	0.017643	407096	0.0186	0.00185264	200.71	0.748159	0.353026	0.257855	0.14574	0.245	628919	0.853684	0.00705747	0.00872928	20220324_E7_5_ICM_3S
20220324_E7_5_ICM_3S.2_1	mm10	5595136	5511628	0.02	0.26	3159511	0.5732	0.016267	0.015915	353441	0.0161	0.000384237	204.529	0.7504	0.307928	0.228855	0.131166	0.24	544602	0.835744	0.00674589	0.00829634	20220324_E7_5_ICM_3S
20220324_E7_5_ICM_3S.2_3	mm10	12813820	12743370	0.01	0.28	7766860	0.6094	0.035329	0.034555	765663	0.035	0.00047561	180.24	0.756612	0.705208	0.509343	0.313852	0.24	1196945	0.804075	0.00930619	0.0110467	20220324_E7_5_ICM_3S
20220324_E7_5_ICM_3S.2_5	mm10	19490082	19364234	0.01	0.27	12101307	0.6249	0.055861	0.054691	1218710	0.0557	0.000652657	186.855	0.756075	1.07264	0.787914	0.493918	0.24	1925681	0.855942	0.00796895	0.00970113	20220324_E7_5_ICM_3S
20220324_E7_5_ICM_3S.2_6	mm10	19139790	19012050	0.01	0.29	12145709	0.6388	0.052223	0.051168	1140457	0.0521	0.000385157	182.034	0.764175	1.05336	0.757142	0.485306	0.24	1825500	0.851213	0.00733564	0.0089369	20220324_E7_5_ICM_3S
20220324_E7_5_ICM_3S.2_7	mm10	18799248	18678066	0.01	0.28	11570767	0.6194	0.053546	0.052362	1188074	0.0543	0.000897088	179.961	0.75087	1.03462	0.748959	0.467087	0.24	1862356	0.8528	0.00919281	0.0107405	20220324_E7_5_ICM_3S
20220324_E7_5_ICM_3S.3_0	mm10	1522284	1500650	0.02	0.31	377451	0.2515	0.002008	0.001957	46610	0.0021	0.00422836	199.84	0.741635	0.083778	0.058164	0.015401	0.285	70696	0.831108	0.00705653	0.00910669	20220324_E7_5_ICM_3S
20220324_E7_5_ICM_3S.3_1	mm10	4134746	4056140	0.02	0.27	2164107	0.5335	0.011417	0.011169	251712	0.0115	0.00129753	209.22	0.748384	0.227555	0.168016	0.089735	0.245	387766	0.849079	0.00580084	0.00768351	20220324_E7_5_ICM_3S
20220324_E7_5_ICM_3S.3_3	mm10	10122096	10039852	0.01	0.27	5948027	0.5924	0.029905	0.029254	660588	0.0302	0.000791523	197.279	0.750453	0.557069	0.410764	0.244452	0.24	1019909	0.857925	0.00718972	0.00881763	20220324_E7_5_ICM_3S
20220324_E7_5_ICM_3S.3_4	mm10	5424468	5348254	0.02	0.28	2941223	0.5499	0.01541	0.015054	341904	0.0156	0.00123826	205.27	0.748221	0.298535	0.21754	0.119984	0.245	520602	0.859246	0.00624419	0.00786262	20220324_E7_5_ICM_3S
20220324_E7_5_ICM_3S.3_5	mm10	15407712	15291720	0.01	0.27	9204957	0.6019	0.043938	0.043012	961150	0.0439	0.000819341	191.932	0.754877	0.847963	0.624618	0.376754	0.24	1506436	0.851595	0.00658592	0.00808078	20220324_E7_5_ICM_3S
20220324_E7_5_ICM_3S.3_6	mm10	14809146	14701888	0.01	0.29	9018683	0.6134	0.039407	0.038584	863179	0.0394	0.000260348	182.035	0.76275	0.815021	0.579191	0.357329	0.24	1368053	0.817979	0.00669672	0.00835147	20220324_E7_5_ICM_3S
20220324_E7_5_ICM_3S.3_7	mm10	4480384	4443836	0.01	0.3	1990137	0.4478	0.009807	0.009569	223137	0.0102	0.00275961	184.83	0.747728	0.246577	0.173074	0.08015	0.26	338747	0.838466	0.00825295	0.00992228	20220324_E7_5_ICM_3S
20220324_E7_5_ICM_3S.4_0	mm10	10722328	10620858	0.01	0.26	6403369	0.6029	0.0324	0.031721	710127	0.0324	0.000637165	197.477	0.74832	0.590103	0.441382	0.267109	0.24	1105534	0.83036	0.0075323	0.00925132	20220324_E7_5_ICM_3S
20220324_E7_5_ICM_3S.4_1	mm10	5330196	5250154	0.02	0.25	3037193	0.5784	0.015968	0.015625	345768	0.0158	0.000675624	204.36	0.746373	0.293347	0.220832	0.127792	0.24	533502	0.861099	0.00721909	0.00899505	20220324_E7_5_ICM_3S
20220324_E7_5_ICM_3S.4_2	mm10	16296684	16233964	0.01	0.32	10176439	0.6268	0.03986	0.038628	879392	0.0402	0.000714395	142.712	0.761417	0.896888	0.617999	0.384901	0.245	1301797	0.841279	0.0174751	0.0199629	20220324_E7_5_ICM_3S
20220324_E7_5_ICM_3S.4_7	mm10	16990938	16885702	0.01	0.28	10556551	0.6251	0.049556	0.048478	1103970	0.0504	0.000399752	180.044	0.750023	0.935096	0.681602	0.430234	0.245	1728360	0.847381	0.00923304	0.0106808	20220324_E7_5_ICM_3S
20220324_E7_5_ICM_3S.5_0	mm10	9218546	9142624	0.01	0.28	5319863	0.5818	0.025344	0.024791	561498	0.0256	0.00150869	184.85	0.748609	0.507342	0.369147	0.217785	0.245	875752	0.857121	0.00816581	0.00991622	20220324_E7_5_ICM_3S
20220324_E7_5_ICM_3S.5_3	mm10	25665190	25533432	0.01	0.28	16105414	0.6307	0.071212	0.069679	1531684	0.07	0.000523178	175.358	0.754189	1.41248	1.0239	0.65064	0.24	2431155	0.853747	0.00895577	0.0104422	20220324_E7_5_ICM_3S
20220324_E7_5_ICM_3S.5_4	mm10	13523640	13397702	0.01	0.28	8375445	0.6251	0.04019	0.039255	866276	0.0396	0.000464692	186.73	0.751555	0.744273	0.541967	0.340091	0.24	1333723	0.85543	0.00836653	0.0100466	20220324_E7_5_ICM_3S
20220324_E7_5_ICM_3S.5_5	mm10	24716430	24575768	0.01	0.27	15608296	0.6351	0.068796	0.067332	1491899	0.0682	0.00084532	176.616	0.755282	1.36027	0.993464	0.633505	0.24	2373966	0.850366	0.0084498	0.0100817	20220324_E7_5_ICM_3S
20220324_E7_5_ICM_3S.5_6	mm10	19551640	19432388	0.01	0.3	11979421	0.6164	0.048888	0.047812	1063936	0.0486	0.00018682	166.174	0.760259	1.07602	0.755724	0.469777	0.24	1694103	0.84046	0.00928861	0.0109402	20220324_E7_5_ICM_3S
20220324_E7_5_ICM_3S.5_7	mm10	26440078	26291340	0.01	0.28	17023323	0.6474	0.074805	0.073142	1634844	0.0747	0.000822636	169.664	0.750335	1.45513	1.04927	0.683429	0.24	2589208	0.850908	0.00969417	0.0112079	20220324_E7_5_ICM_3S
20220324_E7_5_ICM_3S.6_1	mm10	7607450	7508178	0.02	0.27	4527922	0.603	0.022393	0.021903	482254	0.022	0.000510168	193.64	0.748553	0.418676	0.307555	0.185597	0.24	747995	0.859851	0.00692678	0.00850417	20220324_E7_5_ICM_3S
20220324_E7_5_ICM_3S.6_2	mm10	12791792	12700662	0.01	0.28	7916721	0.6233	0.037035	0.036197	793800	0.0362	0.00026324	185.034	0.753056	0.703996	0.507351	0.317758	0.24	1236323	0.832155	0.00726711	0.00870004	20220324_E7_5_ICM_3S
20220324_E7_5_ICM_3S.6_3	mm10	28468142	28326264	0.01	0.28	17996146	0.6353	0.080803	0.079064	1744655	0.0797	0.000331627	177.4	0.75269	1.56674	1.14292	0.728269	0.24	2771628	0.830861	0.00898403	0.0106947	20220324_E7_5_ICM_3S
20220324_E7_5_ICM_3S.6_5	mm10	29131506	28973760	0.01	0.28	18647488	0.6435	0.079716	0.078019	1728336	0.079	0.000417107	171.687	0.755691	1.60325	1.15542	0.74541	0.24	2766213	0.856655	0.00797669	0.00957083	20220324_E7_5_ICM_3S
20220324_E7_5_ICM_3S.6_6	mm10	22043596	21914890	0.01	0.3	14042316	0.6407	0.058822	0.057556	1268672	0.058	0.000697178	172.652	0.761721	1.21317	0.859651	0.553498	0.24	2024818	0.864034	0.00836766	0.0099281	20220324_E7_5_ICM_3S
20220324_E7_5_ICM_3S.6_7	mm10	28898868	28742814	0.01	0.29	18274199	0.6357	0.080527	0.078719	1750067	0.08	0.000666951	170.01	0.750283	1.59045	1.14139	0.730721	0.24	2772491	0.853002	0.0092996	0.0108366	20220324_E7_5_ICM_3S
20220324_E7_5_ICM_3S.7_0	mm10	11735634	11638090	0.01	0.28	7195118	0.6182	0.033273	0.032539	734852	0.0336	0.000785811	184.815	0.755588	0.64587	0.468801	0.290533	0.24	1147596	0.842726	0.00820769	0.00985196	20220324_E7_5_ICM_3S
20220324_E7_5_ICM_3S.7_2	mm10	14043578	13939266	0.01	0.29	8612228	0.6178	0.03859	0.037719	831177	0.038	0.000245	182.612	0.760183	0.772888	0.555708	0.343716	0.24	1299673	0.801709	0.00759992	0.00907677	20220324_E7_5_ICM_3S
20220324_E7_5_ICM_3S.7_4	mm10	8045716	7954006	0.02	0.28	4681288	0.5885	0.022651	0.022136	498608	0.0228	0.000689981	195.066	0.756708	0.442796	0.320494	0.189232	0.245	766683	0.852895	0.00789252	0.00959076	20220324_E7_5_ICM_3S
20220324_E7_5_ICM_3S.7_6	mm10	14464088	14373364	0.01	0.3	8926329	0.621	0.037502	0.036688	827576	0.0378	0.000354681	176.766	0.767624	0.796031	0.563623	0.351876	0.24	1309374	0.838075	0.00826162	0.00972107	20220324_E7_5_ICM_3S
20220324_E7_5_ICM_3S.7_7	mm10	9159040	9090748	0.01	0.29	5206214	0.5726	0.024583	0.024027	554194	0.0253	0.00119972	184.342	0.752419	0.504067	0.360698	0.209229	0.25	858301	0.848334	0.00863439	0.0100409	20220324_E7_5_ICM_3S
20220324_E7_5_ICM_3S.8_0	mm10	12529428	12421678	0.01	0.26	7517228	0.6051	0.03687	0.036105	799517	0.0365	0.000752405	192.105	0.748194	0.689557	0.513155	0.311812	0.24	1254586	0.864479	0.00760405	0.0091155	20220324_E7_5_ICM_3S
20220324_E7_5_ICM_3S.8_1	mm10	6130776	6034276	0.02	0.25	3474451	0.5757	0.018259	0.017875	396284	0.0181	0.000804731	205.777	0.746304	0.337407	0.254148	0.146156	0.24	613697	0.863534	0.00684052	0.00833416	20220324_E7_5_ICM_3S
20220324_E7_5_ICM_3S.8_2	mm10	30874926	30702344	0.01	0.27	18727565	0.6099	0.084478	0.082615	1847521	0.0844	0.000145561	180.882	0.756896	1.6992	1.24298	0.761305	0.24	2912855	0.798821	0.00876674	0.0103618	20220324_E7_5_ICM_3S
20220324_E7_5_ICM_3S.8_3	mm10	24850118	24725478	0.01	0.27	15895609	0.6428	0.07102	0.069508	1575935	0.072	4.3534e-05	175.939	0.755622	1.36763	1.00499	0.648217	0.24	2489235	0.850481	0.0103618	0.0119746	20220324_E7_5_ICM_3S
20220324_E7_5_ICM_3S.8_5	mm10	53117618	52894596	0.01	0.29	34493314	0.6521	0.132947	0.130018	2944473	0.1346	9.00464e-05	155.589	0.758696	2.92333	2.09106	1.35557	0.24	4793479	0.818862	0.0103377	0.0121587	20220324_E7_5_ICM_3S
20220324_E7_5_ICM_3S.8_6	mm10	26210884	26047292	0.01	0.29	16468830	0.6322	0.068514	0.067131	1479476	0.0676	0.000178398	174.594	0.762725	1.44252	1.03825	0.657052	0.24	2389544	0.826932	0.00791159	0.00952746	20220324_E7_5_ICM_3S
20220324_E7_5_ICM_3S.8_7	mm10	18257648	18128690	0.01	0.26	10804750	0.596	0.053723	0.052604	1203647	0.055	0.00015086	191.766	0.745515	1.00481	0.744891	0.448267	0.24	1890141	0.809423	0.00781602	0.00915844	20220324_E7_5_ICM_3S
20220324_E7_5_ICM_3S.9_0	mm10	8611272	8537078	0.01	0.27	4936684	0.5782	0.024033	0.023512	533515	0.0243	0.000540039	189.645	0.750173	0.473921	0.347558	0.20344	0.245	827174	0.850098	0.00830059	0.0100716	20220324_E7_5_ICM_3S
20220324_E7_5_ICM_3S.9_1	mm10	6183512	6097712	0.02	0.26	3605207	0.5912	0.018412	0.018017	408905	0.0186	0.000567512	200.903	0.750712	0.340309	0.254749	0.150854	0.245	630405	0.854357	0.00718852	0.00859056	20220324_E7_5_ICM_3S
20220324_E7_5_ICM_3S.9_2	mm10	21768250	21653864	0.01	0.29	13730419	0.634	0.057917	0.05655	1269447	0.058	0.000377119	167.318	0.760825	1.19802	0.859519	0.544422	0.24	1987397	0.849421	0.00920158	0.0107499	20220324_E7_5_ICM_3S
20220324_E7_5_ICM_3S.9_4	mm10	16796768	16648546	0.01	0.27	10368417	0.6227	0.048521	0.047437	1058602	0.0484	0.000329655	185.282	0.755132	0.92441	0.675894	0.421511	0.24	1646588	0.850768	0.00822702	0.009968	20220324_E7_5_ICM_3S
20220324_E7_5_ICM_3S.9_5	mm10	21929384	21800606	0.01	0.27	13682213	0.6276	0.062139	0.060865	1367662	0.0625	0.000379471	183.893	0.757132	1.20688	0.889875	0.562336	0.24	2170516	0.768039	0.00837623	0.0100247	20220324_E7_5_ICM_3S
20220324_E7_5_ICM_3S.9_6	mm10	31752562	31584138	0.01	0.29	20256219	0.6413	0.080554	0.078888	1737216	0.0794	0.000226893	167.954	0.7664	1.7475	1.25068	0.802682	0.24	2812566	0.813865	0.00852969	0.0102086	20220324_E7_5_ICM_3S
20220324_E7_5_ICM_4S.0_1	mm10	180386	172998	0.05	0.29	52840	0.3054	0.00044	0.000426	9521	0.0004	0.000605602	198.354	0.633702	0.009927	0.007066	0.002191	0.275	12936	0.837972	0.016754	0.0182069	20220324_E7_5_ICM_4S
20220324_E7_5_ICM_4S.0_2	mm10	1018538	1004666	0.02	0.32	234036	0.2329	0.001888	0.001824	42387	0.0019	0.00169205	196.39	0.637895	0.056055	0.038403	0.009496	0.29	57993	0.855431	0.0144895	0.0165811	20220324_E7_5_ICM_4S
20220324_E7_5_ICM_4S.0_3	mm10	3772158	3742110	0.01	0.3	1509164	0.4032	0.011021	0.010731	245437	0.0112	0.000156378	197.55	0.660009	0.2076	0.146843	0.062194	0.27	355175	0.824945	0.0127945	0.0141106	20220324_E7_5_ICM_4S
20220324_E7_5_ICM_4S.0_4	mm10	10592862	10483516	0.02	0.26	6227832	0.594	0.044993	0.043841	980709	0.0448	0.000712286	199.07	0.662665	0.582978	0.433106	0.257975	0.24	1436431	0.863535	0.0136554	0.0150368	20220324_E7_5_ICM_4S
20220324_E7_5_ICM_4S.0_5	mm10	16256122	16156778	0.01	0.25	9713810	0.6012	0.066784	0.065211	1475293	0.0674	0.000495171	194.603	0.668095	0.894655	0.672995	0.406778	0.24	2219610	0.790617	0.013521	0.0149053	20220324_E7_5_ICM_4S
20220324_E7_5_ICM_4S.0_6	mm10	32687804	32574402	0.01	0.31	21942537	0.6736	0.110961	0.107926	2482856	0.1135	6.40765e-05	147.839	0.686596	1.79897	1.24943	0.838628	0.24	3850407	0.826254	0.0187838	0.020496	20220324_E7_5_ICM_4S
20220324_E7_5_ICM_4S.0_7	mm10	1656162	1639446	0.02	0.3	786017	0.4794	0.00545	0.005294	123175	0.0056	0.000478361	180.744	0.657598	0.091146	0.064057	0.031514	0.26	176837	0.794879	0.0160951	0.0175742	20220324_E7_5_ICM_4S
20220324_E7_5_ICM_4S.10_0	mm10	12285250	12176800	0.01	0.25	7265775	0.5966	0.052192	0.050953	1164469	0.0532	0.000977459	203.582	0.66566	0.676118	0.509057	0.305327	0.24	1731683	0.855093	0.0137314	0.015186	20220324_E7_5_ICM_4S
20220324_E7_5_ICM_4S.10_1	mm10	4351294	4283350	0.02	0.26	2285702	0.5336	0.01694	0.016522	383381	0.0175	0.00123201	211.696	0.668124	0.239473	0.179491	0.096312	0.245	562294	0.856678	0.0113111	0.0126582	20220324_E7_5_ICM_4S
20220324_E7_5_ICM_4S.10_5	mm10	17602148	17508680	0.01	0.26	10987563	0.6275	0.071394	0.06967	1571252	0.0718	0.00058903	188.046	0.675004	0.968734	0.721071	0.454503	0.24	2376808	0.858643	0.015143	0.0164853	20220324_E7_5_ICM_4S
20220324_E7_5_ICM_4S.10_7	mm10	1728324	1714062	0.01	0.3	879089	0.5128	0.005769	0.005595	129021	0.0059	0.00100786	172.72	0.664663	0.095118	0.06665	0.034788	0.26	185154	0.84555	0.0199148	0.0213158	20220324_E7_5_ICM_4S
20220324_E7_5_ICM_4S.1_0	mm10	884900	865906	0.03	0.29	349935	0.4041	0.002605	0.002524	58000	0.0026	0.00170317	191.098	0.650038	0.0487	0.034915	0.014266	0.265	81865	0.839956	0.0154237	0.0169098	20220324_E7_5_ICM_4S
20220324_E7_5_ICM_4S.11_0	mm10	15851860	15789460	0.01	0.3	10781600	0.6828	0.061374	0.059552	1411011	0.0645	0.000152482	154.47	0.674395	0.872407	0.619295	0.421915	0.24	2082745	0.837198	0.0235911	0.0253717	20220324_E7_5_ICM_4S
20220324_E7_5_ICM_4S.11_1	mm10	12505978	12437670	0.01	0.28	8180499	0.6577	0.048461	0.04714	1073147	0.049	2.56708e-05	166.92	0.679874	0.688266	0.501487	0.328353	0.24	1599769	0.820645	0.0224054	0.0241008	20220324_E7_5_ICM_4S
20220324_E7_5_ICM_4S.11_2	mm10	7088850	7041936	0.01	0.29	3686031	0.5234	0.024512	0.023871	549841	0.0251	0.00194355	188.123	0.673489	0.390134	0.28008	0.150018	0.25	810618	0.8301	0.0139918	0.0153151	20220324_E7_5_ICM_4S
20220324_E7_5_ICM_4S.11_5	mm10	290732	286676	0.02	0.4	87880	0.3065	0.000782	0.000746	17960	0.0008	0.00154756	167.64	0.58785	0.016	0.009684	0.003475	0.3	22677	0.829166	0.0235885	0.0244988	20220324_E7_5_ICM_4S
20220324_E7_5_ICM_4S.11_6	mm10	2813334	2788824	0.01	0.3	1271239	0.4558	0.008478	0.008225	188458	0.0086	0.000772475	183.069	0.673201	0.154831	0.109833	0.050585	0.26	269547	0.835442	0.0193395	0.0208355	20220324_E7_5_ICM_4S
20220324_E7_5_ICM_4S.1_2	mm10	28270946	28106214	0.01	0.28	18294067	0.6508	0.110973	0.108032	2457283	0.1123	0.000508143	175.973	0.676623	1.55589	1.13538	0.734922	0.24	3750587	0.855038	0.0222245	0.0244918	20220324_E7_5_ICM_4S
20220324_E7_5_ICM_4S.1_4	mm10	9855072	9751586	0.02	0.27	5749835	0.5896	0.040414	0.039373	885774	0.0405	0.00118508	197.954	0.668538	0.542374	0.399984	0.236712	0.24	1302619	0.850857	0.0141411	0.0158306	20220324_E7_5_ICM_4S
20220324_E7_5_ICM_4S.1_5	mm10	28293036	28186100	0.01	0.29	18657134	0.6619	0.101335	0.098549	2235068	0.1022	0.000122098	155.318	0.681068	1.55711	1.11046	0.731128	0.24	3420714	0.825372	0.0206353	0.0226785	20220324_E7_5_ICM_4S
20220324_E7_5_ICM_4S.1_6	mm10	13853646	13763332	0.01	0.28	8505599	0.6179	0.052688	0.051416	1160607	0.053	0.000866723	184.761	0.681639	0.762435	0.552969	0.343936	0.24	1763928	0.841686	0.0133329	0.0148425	20220324_E7_5_ICM_4S
20220324_E7_5_ICM_4S.1_7	mm10	28442702	28328098	0.01	0.33	18851267	0.6654	0.088567	0.085719	1985520	0.0907	0.000103654	128.468	0.680529	1.56534	1.05015	0.693314	0.24	3032428	0.81796	0.0261512	0.0283159	20220324_E7_5_ICM_4S
20220324_E7_5_ICM_4S.2_0	mm10	7042578	6946760	0.02	0.26	3803762	0.5475	0.027378	0.026725	614575	0.0281	0.000771867	207.969	0.66853	0.387588	0.287684	0.158583	0.245	913599	0.842094	0.0111101	0.0125046	20220324_E7_5_ICM_4S
20220324_E7_5_ICM_4S.2_2	mm10	23891450	23772180	0.01	0.28	15686803	0.6598	0.092446	0.090063	1993936	0.0911	0.000318994	173.798	0.683551	1.31487	0.951508	0.625768	0.24	3042574	0.85583	0.0146765	0.0163149	20220324_E7_5_ICM_4S
20220324_E7_5_ICM_4S.2_3	mm10	23782716	23662238	0.01	0.27	15049494	0.636	0.09221	0.09007	1995294	0.0912	8.10658e-05	182.962	0.681852	1.30888	0.96703	0.615352	0.24	3074196	0.82767	0.0139571	0.0153603	20220324_E7_5_ICM_4S
20220324_E7_5_ICM_4S.2_4	mm10	13406068	13268020	0.02	0.27	8005366	0.6033	0.053402	0.052068	1142441	0.0522	0.000531394	194.994	0.676225	0.737803	0.541139	0.326793	0.24	1704867	0.842289	0.013482	0.0151057	20220324_E7_5_ICM_4S
20220324_E7_5_ICM_4S.2_6	mm10	22702000	22567486	0.01	0.29	14309518	0.634	0.080259	0.078378	1733501	0.0792	0.000202523	175.072	0.693361	1.2494	0.897211	0.568863	0.24	2692121	0.848477	0.0139181	0.0154197	20220324_E7_5_ICM_4S
20220324_E7_5_ICM_4S.2_7	mm10	19243694	19130556	0.01	0.27	12077388	0.6313	0.075599	0.073733	1636262	0.0748	0.000625466	179.523	0.674614	1.05908	0.776604	0.491159	0.24	2484492	0.844809	0.0164196	0.0179048	20220324_E7_5_ICM_4S
20220324_E7_5_ICM_4S.3_0	mm10	2903232	2854920	0.02	0.27	1356438	0.4751	0.009784	0.009534	222569	0.0101	0.00219693	204.979	0.668282	0.159779	0.116784	0.055894	0.255	325498	0.845753	0.00960187	0.01113	20220324_E7_5_ICM_4S
20220324_E7_5_ICM_4S.3_1	mm10	3315870	3236420	0.03	0.26	1585213	0.4898	0.011945	0.011659	267572	0.0122	0.000150138	220.677	0.671196	0.182488	0.136106	0.066614	0.25	392050	0.813664	0.00826776	0.00961078	20220324_E7_5_ICM_4S
20220324_E7_5_ICM_4S.3_2	mm10	8966234	8867308	0.02	0.27	5211390	0.5877	0.036568	0.035674	802802	0.0367	0.000213379	205.178	0.673274	0.493456	0.363905	0.213974	0.24	1191152	0.842249	0.0092805	0.0106691	20220324_E7_5_ICM_4S
20220324_E7_5_ICM_4S.3_3	mm10	20134440	20008726	0.01	0.26	12261105	0.6127	0.079132	0.077265	1703378	0.0778	0.000384142	190.268	0.678239	1.1081	0.8236	0.504543	0.24	2587327	0.853317	0.0121611	0.013652	20220324_E7_5_ICM_4S
20220324_E7_5_ICM_4S.3_4	mm10	6609246	6523366	0.02	0.28	3739932	0.5733	0.026335	0.025661	577020	0.0263	0.000874882	202.299	0.672345	0.363739	0.26522	0.152653	0.245	846164	0.839229	0.0107503	0.0123122	20220324_E7_5_ICM_4S
20220324_E7_5_ICM_4S.3_5	mm10	18939054	18821770	0.01	0.27	11642205	0.6185	0.072869	0.071123	1569725	0.0717	0.000606758	185.344	0.681808	1.04231	0.768482	0.475604	0.24	2384242	0.864166	0.012632	0.0142491	20220324_E7_5_ICM_4S
20220324_E7_5_ICM_4S.3_6	mm10	16820590	16708374	0.01	0.29	10295501	0.6161	0.059402	0.057978	1281699	0.0586	0.000187655	178.232	0.692141	0.925721	0.660744	0.407689	0.24	1967317	0.846227	0.0108911	0.0122183	20220324_E7_5_ICM_4S
20220324_E7_5_ICM_4S.4_1	mm10	4563254	4476218	0.02	0.24	2394257	0.5348	0.018351	0.017907	409081	0.0187	0.000639029	217.397	0.664781	0.251138	0.191397	0.102256	0.245	598802	0.843194	0.0111855	0.0127305	20220324_E7_5_ICM_4S
20220324_E7_5_ICM_4S.4_3	mm10	13116344	13032850	0.01	0.25	7732874	0.5933	0.053708	0.052437	1199272	0.0548	0.000995232	197.779	0.671986	0.721858	0.543221	0.324555	0.24	1790531	0.855031	0.0139454	0.0154207	20220324_E7_5_ICM_4S
20220324_E7_5_ICM_4S.4_4	mm10	9878310	9766994	0.02	0.26	5768741	0.5906	0.040864	0.039839	889072	0.0406	0.00106713	200.982	0.670079	0.543652	0.404697	0.239455	0.24	1308358	0.855264	0.0134672	0.0149889	20220324_E7_5_ICM_4S
20220324_E7_5_ICM_4S.4_7	mm10	12396650	12309766	0.01	0.26	7098462	0.5766	0.049014	0.047801	1104508	0.0505	0.00161782	191.027	0.666093	0.682249	0.505062	0.294616	0.245	1640357	0.852349	0.0138376	0.015231	20220324_E7_5_ICM_4S
20220324_E7_5_ICM_4S.5_0	mm10	5387416	5315114	0.02	0.27	2651934	0.4989	0.018868	0.018387	422192	0.0193	0.00103019	197.218	0.66321	0.296496	0.217578	0.110057	0.25	618573	0.847539	0.0136732	0.0152168	20220324_E7_5_ICM_4S
20220324_E7_5_ICM_4S.5_1	mm10	8088456	7972764	0.02	0.25	4618962	0.5793	0.033097	0.0323	717991	0.0328	0.000226891	205.11	0.670078	0.445148	0.336004	0.194593	0.24	1061801	0.836003	0.0129841	0.0145356	20220324_E7_5_ICM_4S
20220324_E7_5_ICM_4S.5_2	mm10	17417348	17287464	0.01	0.26	10812796	0.6254	0.071469	0.069712	1540377	0.0704	0.000832717	191.23	0.673729	0.958563	0.710174	0.444459	0.24	2319618	0.848933	0.0127384	0.0140551	20220324_E7_5_ICM_4S
20220324_E7_5_ICM_4S.5_3	mm10	29869182	29726892	0.01	0.26	18798880	0.6323	0.116525	0.113828	2527077	0.1155	0.000368426	182.542	0.676967	1.64385	1.22488	0.77538	0.24	3906064	0.855587	0.0145245	0.0158099	20220324_E7_5_ICM_4S
20220324_E7_5_ICM_4S.5_4	mm10	17353706	17191834	0.01	0.27	10441169	0.6073	0.069551	0.067789	1484203	0.0678	0.000448609	189.758	0.671391	0.955061	0.702452	0.427337	0.24	2214210	0.852531	0.014717	0.0162699	20220324_E7_5_ICM_4S
20220324_E7_5_ICM_4S.5_6	mm10	27221222	27061256	0.01	0.29	17029495	0.6292	0.096722	0.094404	2088475	0.0955	0.000425145	172.959	0.685419	1.49812	1.07666	0.678769	0.24	3240667	0.819043	0.0140055	0.015484	20220324_E7_5_ICM_4S
20220324_E7_5_ICM_4S.5_7	mm10	16913526	16809466	0.01	0.27	10244903	0.6094	0.067302	0.06563	1480956	0.0677	0.000865992	183.48	0.667428	0.930836	0.683561	0.419703	0.24	2226612	0.857572	0.0156546	0.017068	20220324_E7_5_ICM_4S
20220324_E7_5_ICM_4S.6_3	mm10	25600856	25474330	0.01	0.26	16105187	0.6322	0.101803	0.099403	2206850	0.1009	0.000260661	185.402	0.675868	1.40894	1.04386	0.66076	0.24	3381053	0.832669	0.0137578	0.015148	20220324_E7_5_ICM_4S
20220324_E7_5_ICM_4S.6_6	mm10	31835874	31699688	0.01	0.3	20937545	0.6604	0.108311	0.105567	2384883	0.109	0.000461659	158.522	0.69319	1.75209	1.22701	0.80799	0.24	3721731	0.85181	0.0154735	0.0169514	20220324_E7_5_ICM_4S
20220324_E7_5_ICM_4S.6_7	mm10	27183012	27047048	0.01	0.27	17345668	0.6413	0.106857	0.104249	2312808	0.1057	8.44015e-05	176.006	0.672877	1.49602	1.09745	0.704058	0.24	3545826	0.822843	0.0152807	0.0166251	20220324_E7_5_ICM_4S
20220324_E7_5_ICM_4S.7_0	mm10	4814642	4741090	0.02	0.26	2583700	0.5449	0.018427	0.017971	411793	0.0188	0.000445098	206.721	0.673525	0.264973	0.196452	0.107239	0.245	605563	0.825541	0.0116598	0.0128836	20220324_E7_5_ICM_4S
20220324_E7_5_ICM_4S.7_1	mm10	4082306	3996680	0.03	0.26	2132819	0.5336	0.015327	0.014955	341461	0.0156	0.00123405	214.419	0.677734	0.224669	0.167471	0.089282	0.245	502655	0.852931	0.0109771	0.0123069	20220324_E7_5_ICM_4S
20220324_E7_5_ICM_4S.7_2	mm10	14048800	13931690	0.01	0.27	8571811	0.6152	0.05571	0.054349	1193428	0.0545	0.000640238	194.242	0.682148	0.773175	0.568114	0.349213	0.24	1793605	0.867378	0.0118711	0.013039	20220324_E7_5_ICM_4S
20220324_E7_5_ICM_4S.7_3	mm10	21886432	21766210	0.01	0.27	13560079	0.6229	0.084358	0.082351	1822849	0.0833	0.000613713	186.307	0.683895	1.20452	0.889588	0.554363	0.24	2781018	0.853492	0.0139829	0.0153061	20220324_E7_5_ICM_4S
20220324_E7_5_ICM_4S.7_5	mm10	19141810	19018026	0.01	0.27	11685978	0.6144	0.072774	0.07103	1565819	0.0716	0.000442753	186.86	0.684862	1.05347	0.778206	0.478083	0.24	2379890	0.863411	0.0134271	0.0147041	20220324_E7_5_ICM_4S
20220324_E7_5_ICM_4S.7_6	mm10	17756956	17644260	0.01	0.3	10965595	0.6214	0.060593	0.059108	1305058	0.0596	0.000342161	173.223	0.6985	0.977254	0.693806	0.431352	0.24	2007534	0.849473	0.0127922	0.0140445	20220324_E7_5_ICM_4S
20220324_E7_5_ICM_4S.8_0	mm10	6841560	6760292	0.02	0.26	3541008	0.5237	0.025299	0.024691	567625	0.0259	0.00234227	202.967	0.666171	0.376525	0.281037	0.148335	0.25	840886	0.849398	0.0120303	0.0137508	20220324_E7_5_ICM_4S
20220324_E7_5_ICM_4S.8_2	mm10	11790614	11687592	0.01	0.26	6931910	0.593	0.048149	0.04701	1065233	0.0487	0.000558865	203.293	0.673461	0.648896	0.48467	0.288437	0.24	1596134	0.851219	0.0105496	0.0117594	20220324_E7_5_ICM_4S
20220324_E7_5_ICM_4S.8_3	mm10	7232090	7195616	0.01	0.28	3928242	0.5459	0.025202	0.024586	549593	0.0251	0.000277478	182.077	0.676302	0.398018	0.290208	0.161861	0.25	822078	0.830038	0.015425	0.0170657	20220324_E7_5_ICM_4S
20220324_E7_5_ICM_4S.8_4	mm10	12296458	12172086	0.02	0.26	7231570	0.5941	0.04979	0.048575	1089844	0.0498	0.000506944	198.387	0.671933	0.676735	0.501846	0.298951	0.24	1622410	0.869704	0.0126017	0.014108	20220324_E7_5_ICM_4S
20220324_E7_5_ICM_4S.8_5	mm10	18670690	18560402	0.01	0.25	11330636	0.6104	0.073711	0.072012	1612201	0.0737	4.44812e-05	190.581	0.676245	1.02754	0.771082	0.472131	0.24	2454344	0.821419	0.014326	0.0157066	20220324_E7_5_ICM_4S
20220324_E7_5_ICM_4S.8_6	mm10	20454234	20379466	0.01	0.33	12797276	0.6279	0.060888	0.059163	1345948	0.0615	0.00027834	142.03	0.696244	1.1257	0.76495	0.47877	0.25	2071410	0.831238	0.0203088	0.0223349	20220324_E7_5_ICM_4S
20220324_E7_5_ICM_4S.9_1	mm10	5912604	5814936	0.02	0.25	3194381	0.5493	0.023231	0.022678	518289	0.0237	0.000639874	211.02	0.672569	0.3254	0.246365	0.135371	0.245	765819	0.835737	0.0117818	0.0132705	20220324_E7_5_ICM_4S
20220324_E7_5_ICM_4S.9_2	mm10	14789230	14668478	0.01	0.26	8863967	0.6042	0.059876	0.05844	1316158	0.0601	0.000466834	197.892	0.676265	0.813925	0.606439	0.367351	0.24	1976468	0.813734	0.0113626	0.0126591	20220324_E7_5_ICM_4S
20220324_E7_5_ICM_4S.9_3	mm10	20524750	20416316	0.01	0.26	12655698	0.6198	0.080077	0.078243	1750361	0.08	0.000984695	186.136	0.680309	1.12958	0.842591	0.525094	0.24	2671581	0.858096	0.0151196	0.0165892	20220324_E7_5_ICM_4S
20220324_E7_5_ICM_4S.9_4	mm10	11818372	11692390	0.02	0.26	6900520	0.5901	0.047392	0.046214	1036649	0.0474	0.00064343	197.519	0.673575	0.650424	0.481866	0.285099	0.24	1536891	0.847169	0.0137324	0.0151528	20220324_E7_5_ICM_4S
20220324_E7_5_ICM_4S.9_5	mm10	28144022	27987276	0.01	0.26	17347478	0.6198	0.1063	0.103858	2296064	0.1049	0.00016475	182.47	0.680525	1.54891	1.15616	0.716849	0.24	3543309	0.855611	0.0148144	0.0163149	20220324_E7_5_ICM_4S
20220324_E7_5_ICM_4S.9_7	mm10	34903730	34764180	0.01	0.34	22836893	0.6569	0.103772	0.10045	2325752	0.1063	0.000153524	125.658	0.683217	1.92093	1.28508	0.836716	0.25	3577233	0.83232	0.0258349	0.0284067	20220324_E7_5_ICM_4S
20220324_E7_5_ICM_5S.0_0	mm10	213232	207712	0.03	0.33	68801	0.3312	0.000471	0.000456	10725	0.0004	0.00183137	204.092	0.692713	0.011735	0.007897	0.002869	0.28	15121	0.733417	0.0164795	0.0136856	20220324_E7_5_ICM_5S
20220324_E7_5_ICM_5S.0_2	mm10	4419508	4376932	0.01	0.28	2331745	0.5327	0.013569	0.013238	305308	0.0139	0.00191187	197.124	0.717025	0.243227	0.175953	0.095348	0.25	459133	0.842791	0.0090058	0.0101972	20220324_E7_5_ICM_5S
20220324_E7_5_ICM_5S.0_4	mm10	2050644	2027776	0.02	0.29	911174	0.4493	0.005283	0.005146	119201	0.0054	0.000673856	192.793	0.71611	0.112857	0.080362	0.036894	0.26	176848	0.826105	0.0116941	0.0132974	20220324_E7_5_ICM_5S
20220324_E7_5_ICM_5S.0_5	mm10	7738908	7690614	0.01	0.27	4252659	0.5529	0.023839	0.023301	531878	0.0243	0.00235664	192.205	0.720215	0.42591	0.311665	0.175901	0.25	811818	0.84179	0.0103357	0.0119593	20220324_E7_5_ICM_5S
20220324_E7_5_ICM_5S.10_0	mm10	843534	822814	0.03	0.28	395401	0.4805	0.002649	0.002577	60894	0.0027	0.00239251	214.932	0.700914	0.046423	0.0338	0.016641	0.25	89099	0.704666	0.0174266	0.0140101	20220324_E7_5_ICM_5S
20220324_E7_5_ICM_5S.10_1	mm10	1587026	1563642	0.02	0.28	787731	0.5037	0.004423	0.004313	98930	0.0045	0.000657585	191.439	0.721608	0.087341	0.062919	0.032148	0.25	148189	0.850886	0.0100609	0.0116112	20220324_E7_5_ICM_5S
20220324_E7_5_ICM_5S.10_2	mm10	8804666	8740768	0.01	0.28	5321184	0.6087	0.028721	0.02802	632993	0.0289	0.00111291	187.243	0.725049	0.484564	0.350755	0.215589	0.24	963309	0.844239	0.00968251	0.0112128	20220324_E7_5_ICM_5S
20220324_E7_5_ICM_5S.10_3	mm10	12913002	12844074	0.01	0.28	7887345	0.614	0.041275	0.040316	914842	0.0418	0.000727748	181.403	0.725426	0.710667	0.513422	0.320068	0.24	1409540	0.856579	0.0112788	0.0130609	20220324_E7_5_ICM_5S
20220324_E7_5_ICM_5S.10_4	mm10	12343880	12223214	0.01	0.26	7469627	0.6111	0.0435	0.042481	964094	0.044	0.000523185	200.302	0.720212	0.679345	0.504632	0.308937	0.24	1454191	0.85486	0.0110838	0.0126651	20220324_E7_5_ICM_5S
20220324_E7_5_ICM_5S.10_5	mm10	6947944	6908366	0.01	0.31	3645368	0.5276	0.018193	0.017741	392134	0.0179	0.000686899	170.668	0.726694	0.38238	0.267386	0.145719	0.25	598723	0.796044	0.0123437	0.0140324	20220324_E7_5_ICM_5S
20220324_E7_5_ICM_5S.10_7	mm10	11711144	11635348	0.01	0.29	6878823	0.5912	0.036614	0.035732	832193	0.038	0.000902771	178.981	0.718442	0.644522	0.462649	0.277676	0.245	1273499	0.853221	0.0109528	0.0125156	20220324_E7_5_ICM_5S
20220324_E7_5_ICM_5S.1_0	mm10	228800	217896	0.05	0.36	63515	0.2914	0.000523	0.000502	11320	0.0005	0.000881681	175.022	0.638154	0.012592	0.008162	0.002529	0.285	14370	0.799443	0.0163841	0.0161905	20220324_E7_5_ICM_5S
20220324_E7_5_ICM_5S.11_0	mm10	457070	442576	0.04	0.35	150106	0.3391	0.001353	0.001299	30153	0.0013	0.00181205	192.426	0.630093	0.025154	0.016556	0.006143	0.275	37957	0.742393	0.0170632	0.0165278	20220324_E7_5_ICM_5S
20220324_E7_5_ICM_5S.11_1	mm10	230422	219730	0.05	0.4	62090	0.2825	0.000351	0.000339	7699	0.0003	0.00325334	161.946	0.699813	0.012681	0.007699	0.002413	0.295	11067	0.815126	0.0142046	0.0150558	20220324_E7_5_ICM_5S
20220324_E7_5_ICM_5S.11_2	mm10	2087916	2063244	0.02	0.34	841135	0.4076	0.004494	0.004365	104199	0.0047	0.00105572	174.982	0.719393	0.114908	0.076721	0.03307	0.27	153763	0.838349	0.0119972	0.0137836	20220324_E7_5_ICM_5S
20220324_E7_5_ICM_5S.11_3	mm10	14295188	14215628	0.01	0.29	8406985	0.5913	0.043302	0.042321	988066	0.0451	0.000280719	179.256	0.72606	0.786735	0.564205	0.340572	0.25	1528906	0.82185	0.0111983	0.0127588	20220324_E7_5_ICM_5S
20220324_E7_5_ICM_5S.11_4	mm10	6816458	6749234	0.01	0.29	3843910	0.5695	0.020957	0.020437	468885	0.0214	0.000662867	186.213	0.722687	0.375143	0.268829	0.155218	0.25	706705	0.841246	0.0108469	0.0124795	20220324_E7_5_ICM_5S
20220324_E7_5_ICM_5S.11_5	mm10	34798758	34658378	0.01	0.3	22286359	0.643	0.094047	0.091703	2076471	0.0949	0.000127253	148.343	0.732696	1.91515	1.3421	0.860222	0.24	3290065	0.796215	0.0152159	0.0169436	20220324_E7_5_ICM_5S
20220324_E7_5_ICM_5S.11_6	mm10	20728734	20610494	0.01	0.3	12917223	0.6267	0.058577	0.057271	1259795	0.0576	0.000329637	167.472	0.737378	1.14081	0.809968	0.510582	0.24	1997910	0.818547	0.0112796	0.0129639	20220324_E7_5_ICM_5S
20220324_E7_5_ICM_5S.11_7	mm10	25567328	25443466	0.01	0.3	15901293	0.6249	0.074417	0.072616	1642873	0.0751	0.000539579	159.442	0.724135	1.4071	0.998141	0.626686	0.24	2574306	0.855514	0.0135757	0.0150456	20220324_E7_5_ICM_5S
20220324_E7_5_ICM_5S.1_2	mm10	5005422	4951706	0.02	0.28	2710893	0.5474	0.015653	0.015276	353779	0.0161	0.000472907	198.427	0.720041	0.275473	0.199593	0.111012	0.25	532941	0.82466	0.00872586	0.00996557	20220324_E7_5_ICM_5S
20220324_E7_5_ICM_5S.1_4	mm10	3976082	3935794	0.02	0.29	2093467	0.5319	0.011852	0.011549	264191	0.012	0.000727024	190.605	0.720913	0.218823	0.156148	0.084991	0.255	393408	0.847075	0.0111052	0.0126262	20220324_E7_5_ICM_5S
20220324_E7_5_ICM_5S.1_5	mm10	10220594	10150384	0.01	0.28	5879070	0.5791	0.031858	0.031129	715196	0.0327	0.00025004	189.1	0.724403	0.56249	0.410302	0.240959	0.245	1098116	0.815372	0.0103797	0.0120659	20220324_E7_5_ICM_5S
20220324_E7_5_ICM_5S.1_6	mm10	13834546	13742764	0.01	0.28	8511166	0.6193	0.042819	0.041876	931435	0.0425	0.000170834	184.744	0.733695	0.761384	0.551274	0.344052	0.24	1455383	0.845221	0.00994302	0.0115591	20220324_E7_5_ICM_5S
20220324_E7_5_ICM_5S.1_7	mm10	29963482	29823470	0.01	0.29	19060467	0.6391	0.088496	0.086312	1958055	0.0895	6.55808e-05	158.559	0.726243	1.64904	1.17584	0.750778	0.24	3061681	0.82192	0.014403	0.0161453	20220324_E7_5_ICM_5S
20220324_E7_5_ICM_5S.2_0	mm10	4822342	4770152	0.02	0.28	2604499	0.5459	0.014406	0.014069	319682	0.0146	0.000814744	192.655	0.721591	0.265397	0.191942	0.105707	0.245	487115	0.850456	0.0090427	0.0105282	20220324_E7_5_ICM_5S
20220324_E7_5_ICM_5S.2_1	mm10	2060108	2031532	0.02	0.28	1016660	0.5004	0.00566	0.005529	140697	0.0064	0.000238034	196.648	0.724904	0.113378	0.082424	0.041607	0.25	215588	0.295568	0.00904873	0.0107139	20220324_E7_5_ICM_5S
20220324_E7_5_ICM_5S.2_2	mm10	7729766	7664718	0.01	0.28	4561551	0.5951	0.024417	0.023843	528467	0.0241	0.000811128	190.887	0.729052	0.425407	0.306695	0.184324	0.24	808554	0.814324	0.00890727	0.0103545	20220324_E7_5_ICM_5S
20220324_E7_5_ICM_5S.2_4	mm10	6290236	6225962	0.02	0.29	3525724	0.5662	0.019442	0.018977	430241	0.0196	0.000651781	194.38	0.7264	0.346183	0.248934	0.142602	0.245	650923	0.848865	0.0098874	0.0116545	20220324_E7_5_ICM_5S
20220324_E7_5_ICM_5S.2_6	mm10	11471164	11392144	0.01	0.29	6925834	0.6079	0.033931	0.033206	749284	0.0342	0.000766117	186.252	0.740259	0.631315	0.450828	0.277035	0.24	1178198	0.864443	0.00860764	0.010088	20220324_E7_5_ICM_5S
20220324_E7_5_ICM_5S.3_0	mm10	6638242	6548488	0.02	0.27	3684309	0.5626	0.021344	0.02086	475565	0.0217	0.000881576	203.096	0.720525	0.365335	0.269316	0.152051	0.245	725245	0.844883	0.00756327	0.00910445	20220324_E7_5_ICM_5S
20220324_E7_5_ICM_5S.3_1	mm10	2034510	1994852	0.02	0.27	978369	0.4904	0.005715	0.005583	128425	0.0058	0.000627575	207.191	0.723709	0.111969	0.08211	0.040492	0.25	194820	0.848727	0.00758915	0.0092692	20220324_E7_5_ICM_5S
20220324_E7_5_ICM_5S.3_2	mm10	8803282	8712198	0.02	0.28	5039451	0.5784	0.027913	0.027254	605709	0.0276	0.000529026	195.806	0.725357	0.484488	0.351674	0.204102	0.24	921954	0.867041	0.0080055	0.00970428	20220324_E7_5_ICM_5S
20220324_E7_5_ICM_5S.3_3	mm10	13598016	13504666	0.01	0.27	7986580	0.5913	0.042885	0.041908	927462	0.0424	0.000850677	188.898	0.726226	0.748366	0.548142	0.326041	0.24	1429724	0.851071	0.00961402	0.0112978	20220324_E7_5_ICM_5S
20220324_E7_5_ICM_5S.3_5	mm10	29270716	29131774	0.01	0.3	18603673	0.6386	0.084313	0.08223	1841904	0.0842	0.000357349	161.578	0.73553	1.61091	1.14199	0.724292	0.24	2876661	0.858413	0.0126159	0.0142158	20220324_E7_5_ICM_5S
20220324_E7_5_ICM_5S.3_6	mm10	11130950	11051334	0.01	0.29	6568969	0.5944	0.031614	0.03091	680175	0.0311	0.00117553	180.323	0.740861	0.612591	0.435422	0.260806	0.24	1062082	0.847943	0.00883242	0.0103872	20220324_E7_5_ICM_5S
20220324_E7_5_ICM_5S.4_1	mm10	2980574	2928196	0.02	0.26	1581635	0.5401	0.009501	0.009279	214164	0.0097	0.00110392	206.021	0.717506	0.164035	0.122832	0.066492	0.245	322597	0.839143	0.00922881	0.010953	20220324_E7_5_ICM_5S
20220324_E7_5_ICM_5S.4_2	mm10	9528898	9446292	0.01	0.27	5657312	0.5988	0.031408	0.030664	686838	0.0314	0.00080038	192.515	0.723827	0.524423	0.385069	0.232128	0.24	1045600	0.855629	0.00994968	0.0115963	20220324_E7_5_ICM_5S
20220324_E7_5_ICM_5S.4_3	mm10	11238122	11161798	0.01	0.27	6519486	0.584	0.036623	0.035796	824966	0.0377	0.000178848	193.062	0.721965	0.61849	0.456206	0.270347	0.245	1261146	0.846571	0.0108386	0.0125304	20220324_E7_5_ICM_5S
20220324_E7_5_ICM_5S.4_5	mm10	11335568	11245998	0.01	0.26	6531171	0.5807	0.036378	0.03557	811351	0.0371	0.00117131	194.618	0.723989	0.623853	0.461979	0.271431	0.245	1246017	0.857395	0.00977785	0.011241	20220324_E7_5_ICM_5S
20220324_E7_5_ICM_5S.4_7	mm10	34578176	34420556	0.01	0.32	22584289	0.6561	0.091516	0.088972	2041002	0.0933	5.5791e-05	136.195	0.730338	1.90301	1.30121	0.847049	0.24	3190041	0.813588	0.0175023	0.0193586	20220324_E7_5_ICM_5S
20220324_E7_5_ICM_5S.5_0	mm10	152745628	149149396	0.03	0.24	84830321	0.5687	0.39393	0.387689	9072138	0.4148	0.00217031	216.481	0.711717	8.40636	6.40339	3.58882	0.235	18554209	0.694539	0.0171165	0.0134858	20220324_E7_5_ICM_5S
20220324_E7_5_ICM_5S.5_1	mm10	2277218	2218504	0.03	0.28	1102399	0.4969	0.006496	0.006341	146159	0.0066	0.000633165	200.826	0.717117	0.125326	0.091475	0.045726	0.25	220005	0.817559	0.00900039	0.0107252	20220324_E7_5_ICM_5S
20220324_E7_5_ICM_5S.5_2	mm10	25502762	25391534	0.01	0.33	16745404	0.6594	0.066742	0.064726	1478959	0.0676	0.000232661	134.659	0.734492	1.40354	0.940712	0.616053	0.24	2278542	0.857631	0.017003	0.0188193	20220324_E7_5_ICM_5S
20220324_E7_5_ICM_5S.5_3	mm10	11080190	11027982	0.01	0.44	5553920	0.5036	0.015789	0.015082	393465	0.0179	0.00100434	85.9719	0.738018	0.609798	0.347185	0.166493	0.27	585403	0.841779	0.0325855	0.0360254	20220324_E7_5_ICM_5S
20220324_E7_5_ICM_5S.5_5	mm10	20593878	20462854	0.01	0.28	12320626	0.602	0.061936	0.060484	1335855	0.061	0.000444133	175.606	0.726164	1.13338	0.822239	0.497705	0.24	2073160	0.855332	0.0114887	0.0131354	20220324_E7_5_ICM_5S
20220324_E7_5_ICM_5S.5_6	mm10	17335880	17211706	0.01	0.29	10599471	0.6158	0.050499	0.049367	1091834	0.0499	0.000648523	175.042	0.73532	0.95408	0.68039	0.422173	0.24	1714834	0.854439	0.0103598	0.0120607	20220324_E7_5_ICM_5S
20220324_E7_5_ICM_5S.5_7	mm10	21791482	21657500	0.01	0.28	13290154	0.6136	0.067821	0.066198	1479106	0.0676	0.000258086	172.217	0.719431	1.19929	0.865924	0.534907	0.24	2293307	0.716277	0.0117321	0.0131621	20220324_E7_5_ICM_5S
20220324_E7_5_ICM_5S.6_0	mm10	3468652	3434764	0.01	0.3	1711430	0.4982	0.00945	0.009213	214081	0.0097	0.00190718	184.153	0.716314	0.190897	0.134251	0.068717	0.255	322110	0.844538	0.0100127	0.0117452	20220324_E7_5_ICM_5S
20220324_E7_5_ICM_5S.6_2	mm10	10160438	10092394	0.01	0.29	6171807	0.6115	0.03154	0.030758	684101	0.0312	0.000540522	177.123	0.726851	0.559179	0.397994	0.245193	0.24	1045316	0.858856	0.0103978	0.0117029	20220324_E7_5_ICM_5S
20220324_E7_5_ICM_5S.6_3	mm10	15552766	15467212	0.01	0.28	9778336	0.6321	0.05054	0.049385	1106479	0.0505	0.000520538	180.498	0.724971	0.855946	0.618474	0.394692	0.24	1718390	0.820408	0.010278	0.011849	20220324_E7_5_ICM_5S
20220324_E7_5_ICM_5S.6_4	mm10	6106072	6034536	0.02	0.29	3391980	0.562	0.019317	0.018842	434751	0.0198	0.00118987	195.264	0.719416	0.336047	0.241315	0.137234	0.245	654846	0.84976	0.00924244	0.0108552	20220324_E7_5_ICM_5S
20220324_E7_5_ICM_5S.6_5	mm10	12019618	11933456	0.01	0.28	7031511	0.5892	0.037468	0.036622	837485	0.0382	0.000217876	187.778	0.725042	0.661499	0.478733	0.285761	0.245	1293228	0.822671	0.00923975	0.0108028	20220324_E7_5_ICM_5S
20220324_E7_5_ICM_5S.6_6	mm10	11598344	11512856	0.01	0.29	6989139	0.607	0.035236	0.034458	788597	0.036	0.000800671	186.412	0.734995	0.638315	0.454645	0.279091	0.24	1230245	0.840368	0.00846701	0.00986961	20220324_E7_5_ICM_5S
20220324_E7_5_ICM_5S.6_7	mm10	16721620	16624032	0.01	0.29	10242697	0.6161	0.052692	0.051454	1165153	0.0532	0.000817949	175.543	0.721288	0.920274	0.660515	0.410394	0.24	1804555	0.85851	0.0104883	0.0120196	20220324_E7_5_ICM_5S
20220324_E7_5_ICM_5S.7_0	mm10	2726182	2686750	0.02	0.29	1377592	0.5127	0.007795	0.007604	175280	0.008	0.000316494	196.376	0.722458	0.150035	0.10777	0.055904	0.25	262796	0.823498	0.00957128	0.0110599	20220324_E7_5_ICM_5S
20220324_E7_5_ICM_5S.7_1	mm10	5622080	5546266	0.02	0.27	3351889	0.6043	0.017905	0.017487	400684	0.0183	0.000377101	192.977	0.731927	0.309411	0.227505	0.136622	0.24	610909	0.847393	0.01055	0.0121355	20220324_E7_5_ICM_5S
20220324_E7_5_ICM_5S.7_2	mm10	8197886	8132408	0.01	0.29	4854352	0.5969	0.024712	0.024111	541061	0.0247	0.000810407	182.866	0.734496	0.45117	0.322757	0.193718	0.24	826908	0.848797	0.0101691	0.0115151	20220324_E7_5_ICM_5S
20220324_E7_5_ICM_5S.7_3	mm10	10378268	10310544	0.01	0.28	6165368	0.5979	0.032345	0.031608	718315	0.0328	0.000255946	188.017	0.73186	0.571168	0.413646	0.250065	0.245	1105867	0.833493	0.0103575	0.0118753	20220324_E7_5_ICM_5S
20220324_E7_5_ICM_5S.7_4	mm10	5183274	5117762	0.02	0.29	2872970	0.5613	0.015658	0.015283	348308	0.0159	0.000664121	196.453	0.731582	0.285261	0.204881	0.1161	0.245	527281	0.849731	0.00941781	0.0109844	20220324_E7_5_ICM_5S
20220324_E7_5_ICM_5S.7_5	mm10	11239986	11157736	0.01	0.28	6625753	0.5938	0.033876	0.033105	737223	0.0337	0.000629966	186.265	0.734943	0.618592	0.448698	0.268321	0.24	1138641	0.804451	0.00987738	0.0112621	20220324_E7_5_ICM_5S
20220324_E7_5_ICM_5S.7_6	mm10	10041960	9965082	0.01	0.29	6072584	0.6093	0.029074	0.028441	639889	0.0292	0.000545402	184.344	0.745964	0.552659	0.392836	0.241482	0.24	1003053	0.855066	0.00860776	0.0101807	20220324_E7_5_ICM_5S
20220324_E7_5_ICM_5S.7_7	mm10	9726204	9656266	0.01	0.29	5634886	0.5835	0.029533	0.028847	660192	0.0301	0.000581023	184.076	0.728427	0.535281	0.384635	0.227117	0.245	1014347	0.847505	0.00981477	0.0110893	20220324_E7_5_ICM_5S
20220324_E7_5_ICM_5S.8_0	mm10	253298	243652	0.04	0.35	78058	0.3203	0.000676	0.000649	14749	0.0006	0.00146045	181.067	0.630751	0.01394	0.009072	0.003161	0.275	18566	0.822956	0.0146832	0.0154738	20220324_E7_5_ICM_5S
20220324_E7_5_ICM_5S.8_1	mm10	1764734	1735514	0.02	0.27	849890	0.4897	0.004931	0.004817	108367	0.0049	0.000421231	201.137	0.720257	0.097122	0.07116	0.035396	0.25	163885	0.81257	0.00887592	0.0107227	20220324_E7_5_ICM_5S
20220324_E7_5_ICM_5S.8_2	mm10	11270170	11179702	0.01	0.28	6684708	0.5979	0.035269	0.034451	753628	0.0344	0.000705491	187.223	0.727428	0.620253	0.452075	0.27161	0.24	1161792	0.850614	0.0092094	0.0106934	20220324_E7_5_ICM_5S
20220324_E7_5_ICM_5S.8_3	mm10	19597160	19495486	0.01	0.27	11930257	0.6119	0.060891	0.059553	1320076	0.0603	0.000362105	179.963	0.727199	1.07853	0.78982	0.486725	0.24	2067426	0.822611	0.0105839	0.0121011	20220324_E7_5_ICM_5S
20220324_E7_5_ICM_5S.8_4	mm10	6570354	6495394	0.02	0.27	3648848	0.5617	0.021029	0.020543	466356	0.0213	0.00147663	200.973	0.720956	0.361599	0.265084	0.150497	0.245	708359	0.854905	0.00881112	0.0106005	20220324_E7_5_ICM_5S
20220324_E7_5_ICM_5S.8_5	mm10	17553590	17446370	0.01	0.27	10466919	0.5999	0.05409	0.052891	1162847	0.0531	0.000791828	182.563	0.725908	0.966062	0.71063	0.428575	0.24	1812793	0.851497	0.0102718	0.0119263	20220324_E7_5_ICM_5S
20220324_E7_5_ICM_5S.8_6	mm10	14125876	14026594	0.01	0.28	8561747	0.6103	0.042849	0.041953	945465	0.0432	0.000287091	187.479	0.736437	0.777417	0.56421	0.347181	0.24	1491673	0.830576	0.00861587	0.0100348	20220324_E7_5_ICM_5S
20220324_E7_5_ICM_5S.9_0	mm10	438254	423052	0.04	0.32	154700	0.3656	0.001127	0.001089	25067	0.0011	0.0029735	202.156	0.68173	0.024119	0.01656	0.006434	0.265	34662	0.752842	0.0165009	0.0138411	20220324_E7_5_ICM_5S
20220324_E7_5_ICM_5S.9_1	mm10	4126996	4062092	0.02	0.26	2185892	0.5381	0.012731	0.012444	287250	0.0131	0.000984495	205.345	0.724173	0.227129	0.169747	0.091752	0.245	436959	0.852778	0.00865504	0.0104016	20220324_E7_5_ICM_5S
20220324_E7_5_ICM_5S.9_2	mm10	9918318	9847400	0.01	0.28	5808896	0.5898	0.029732	0.029003	645016	0.0294	0.000162165	178.638	0.730695	0.545854	0.393486	0.234025	0.24	983725	0.814024	0.0105274	0.0120074	20220324_E7_5_ICM_5S
20220324_E7_5_ICM_5S.9_3	mm10	15119988	15029056	0.01	0.27	8971782	0.5969	0.047311	0.04627	1054362	0.0482	0.000704208	186.394	0.728647	0.832128	0.611621	0.369412	0.24	1635188	0.853057	0.0109293	0.0125234	20220324_E7_5_ICM_5S
20220324_E7_5_ICM_5S.9_4	mm10	9990428	9892698	0.01	0.27	5903975	0.5968	0.03267	0.031899	718774	0.0328	0.00033469	192.882	0.725279	0.549823	0.403994	0.242044	0.24	1091640	0.818788	0.0105296	0.012211	20220324_E7_5_ICM_5S
20220324_E7_5_ICM_5S.9_5	mm10	19582516	19461580	0.01	0.27	11995658	0.6163	0.059925	0.058586	1291946	0.059	0.000677078	178.735	0.730703	1.07772	0.78888	0.488957	0.24	2020703	0.854507	0.0111757	0.012881	20220324_E7_5_ICM_5S
20220324_E7_5_ICM_5S.9_6	mm10	18606402	18487966	0.01	0.29	11494034	0.6217	0.053179	0.052032	1145330	0.0523	0.000577517	174.887	0.742595	1.024	0.734231	0.459071	0.24	1813710	0.862722	0.0103131	0.0120773	20220324_E7_5_ICM_5S
20220324_E7_5_ICM_5S.9_7	mm10	12822966	12729472	0.01	0.28	7282127	0.572	0.039471	0.03857	902140	0.0412	0.00125018	185.356	0.720891	0.705712	0.514289	0.298424	0.25	1388314	0.846494	0.0101358	0.011656	20220324_E7_5_ICM_5S
20220324_E7_5_ICM_6S.0_0	mm10	2715362	2679000	0.02	0.29	1108281	0.4136	0.005053	0.00494	113314	0.0051	0.000855379	195.9	0.769265	0.149439	0.106262	0.045336	0.265	175229	0.845733	0.00877387	0.0108794	20220324_E7_5_ICM_6S
20220324_E7_5_ICM_6S.0_1	mm10	1301992	1276906	0.02	0.28	529554	0.4147	0.002465	0.002408	54355	0.0024	0.000747799	200.506	0.77162	0.071655	0.051671	0.021836	0.265	82948	0.848725	0.00787576	0.00986737	20220324_E7_5_ICM_6S
20220324_E7_5_ICM_6S.0_2	mm10	3827834	3785980	0.02	0.29	1788324	0.4723	0.008182	0.007988	182599	0.0083	0.00138006	196.453	0.772522	0.210664	0.150661	0.072725	0.255	279075	0.854369	0.00805817	0.00963189	20220324_E7_5_ICM_6S
20220324_E7_5_ICM_6S.0_3	mm10	9195132	9131304	0.01	0.28	4652591	0.5095	0.020795	0.020359	473711	0.0216	0.000642223	195.153	0.77417	0.506054	0.367258	0.191575	0.25	739452	0.840117	0.008627	0.010537	20220324_E7_5_ICM_6S
20220324_E7_5_ICM_6S.0_4	mm10	2620418	2584282	0.02	0.29	1059456	0.4099	0.005086	0.004957	112679	0.0051	0.000887248	199.153	0.768816	0.144214	0.102513	0.043172	0.265	168369	0.848185	0.00876804	0.010808	20220324_E7_5_ICM_6S
20220324_E7_5_ICM_6S.0_5	mm10	849372	838264	0.02	0.3	366691	0.4374	0.001725	0.001677	39031	0.0017	0.0015708	183.299	0.764331	0.046745	0.032882	0.0148	0.265	57565	0.859151	0.0103572	0.0120287	20220324_E7_5_ICM_6S
20220324_E7_5_ICM_6S.0_6	mm10	483312	475446	0.02	0.35	125865	0.2647	0.00054	0.000522	11893	0.0005	0.00551384	173.556	0.77422	0.026599	0.017337	0.004954	0.295	17617	0.835443	0.0113849	0.0135446	20220324_E7_5_ICM_6S
20220324_E7_5_ICM_6S.10_0	mm10	554864	539878	0.03	0.34	170577	0.3159	0.000785	0.00076	16795	0.0007	0.00218083	170.094	0.7626	0.030536	0.020367	0.006807	0.28	24470	0.832938	0.0125685	0.0135142	20220324_E7_5_ICM_6S
20220324_E7_5_ICM_6S.10_1	mm10	239072	226036	0.06	0.37	52508	0.2322	0.000299	0.000288	6662	0.0003	0.000990325	184.047	0.73616	0.013157	0.008406	0.002124	0.295	9123	0.778034	0.0102807	0.0131545	20220324_E7_5_ICM_6S
20220324_E7_5_ICM_6S.10_3	mm10	26414380	26289468	0.01	0.28	16643382	0.633	0.064555	0.063154	1396987	0.0638	0.000427918	173.575	0.783801	1.45372	1.05566	0.672311	0.24	2219176	0.795467	0.0108737	0.0124035	20220324_E7_5_ICM_6S
20220324_E7_5_ICM_6S.10_4	mm10	30634412	30473174	0.01	0.33	20305415	0.6663	0.063661	0.061857	1406073	0.0642	0.000159169	136.14	0.789756	1.68596	1.13503	0.750455	0.24	2197963	0.690124	0.0165503	0.0190139	20220324_E7_5_ICM_6S
20220324_E7_5_ICM_6S.10_5	mm10	28254772	28102240	0.01	0.28	17492149	0.6224	0.067107	0.065647	1454205	0.0664	0.000871248	173.535	0.784272	1.555	1.12982	0.706002	0.24	2314781	0.855839	0.0101976	0.0119182	20220324_E7_5_ICM_6S
20220324_E7_5_ICM_6S.10_6	mm10	29148738	28984400	0.01	0.29	18628851	0.6427	0.065687	0.064324	1417857	0.0648	0.000265824	169.244	0.794154	1.6042	1.1416	0.737388	0.24	2293750	0.841505	0.009594	0.0113021	20220324_E7_5_ICM_6S
20220324_E7_5_ICM_6S.1_0	mm10	5652722	5563424	0.02	0.28	2590210	0.4655	0.0121	0.01184	273522	0.0125	0.00138522	203.89	0.771027	0.311097	0.226102	0.107492	0.255	423777	0.853208	0.00768124	0.00942554	20220324_E7_5_ICM_6S
20220324_E7_5_ICM_6S.11_0	mm10	575182	560828	0.03	0.35	174964	0.3119	0.000852	0.000824	18909	0.0008	0.00278915	174.394	0.754958	0.031655	0.020765	0.007014	0.285	27044	0.840778	0.0145153	0.0164	20220324_E7_5_ICM_6S
20220324_E7_5_ICM_6S.11_1	mm10	1119150	1098712	0.02	0.32	614484	0.5592	0.002291	0.002227	52268	0.0023	4.23119e-05	153.79	0.780294	0.061592	0.042094	0.023579	0.25	78702	0.811885	0.0140487	0.0166242	20220324_E7_5_ICM_6S
20220324_E7_5_ICM_6S.11_2	mm10	3982206	3939648	0.02	0.32	1844440	0.4681	0.008046	0.007846	183627	0.0083	0.000277591	187.644	0.776542	0.21916	0.151082	0.073729	0.26	279189	0.802682	0.00899262	0.0105067	20220324_E7_5_ICM_6S
20220324_E7_5_ICM_6S.11_3	mm10	9253396	9205572	0.01	0.32	4676668	0.508	0.018199	0.017785	413679	0.0189	0.00236066	169.208	0.782341	0.50926	0.348539	0.186843	0.26	645368	0.832417	0.0116587	0.0134557	20220324_E7_5_ICM_6S
20220324_E7_5_ICM_6S.11_4	mm10	20127062	19971072	0.01	0.28	12412241	0.6215	0.05063	0.049506	1118886	0.0511	6.1391e-05	182.267	0.783181	1.10769	0.804058	0.503139	0.24	1753757	0.822796	0.0106426	0.0123024	20220324_E7_5_ICM_6S
20220324_E7_5_ICM_6S.11_5	mm10	35200728	35029076	0.01	0.28	21525971	0.6145	0.078532	0.076863	1709022	0.0781	0.00014299	166.417	0.785783	1.93727	1.40024	0.862546	0.24	2755089	0.824662	0.010842	0.0124833	20220324_E7_5_ICM_6S
20220324_E7_5_ICM_6S.11_7	mm10	20428802	20307176	0.01	0.3	11173656	0.5502	0.044248	0.043284	1021010	0.0466	0.000403091	171.856	0.777559	1.1243	0.796588	0.447538	0.25	1615562	0.832344	0.0107391	0.0123457	20220324_E7_5_ICM_6S
20220324_E7_5_ICM_6S.1_2	mm10	9194856	9099282	0.02	0.27	5159633	0.567	0.023248	0.022749	518739	0.0237	8.2564e-05	201.895	0.778654	0.506039	0.370686	0.212782	0.245	805358	0.828038	0.00738887	0.0088948	20220324_E7_5_ICM_6S
20220324_E7_5_ICM_6S.1_3	mm10	29471242	29295408	0.01	0.26	18034634	0.6156	0.075332	0.073802	1677689	0.0767	0.000759982	189.992	0.779952	1.62195	1.20521	0.744353	0.24	2695702	0.565315	0.0132027	0.0121581	20220324_E7_5_ICM_6S
20220324_E7_5_ICM_6S.1_4	mm10	13310068	13173616	0.02	0.28	7770098	0.5898	0.033063	0.032322	706315	0.0322	0.000891366	190.116	0.781144	0.732519	0.533437	0.316699	0.24	1096821	0.857508	0.00957279	0.0114349	20220324_E7_5_ICM_6S
20220324_E7_5_ICM_6S.1_5	mm10	14440434	14325792	0.01	0.27	8057624	0.5624	0.034112	0.033402	772051	0.0353	0.000887855	190.895	0.780157	0.794729	0.580153	0.330436	0.245	1217988	0.812778	0.00846209	0.0100185	20220324_E7_5_ICM_6S
20220324_E7_5_ICM_6S.1_6	mm10	11977308	11879452	0.01	0.3	5889012	0.4957	0.023362	0.022877	531019	0.0242	0.000449311	184.464	0.786712	0.659171	0.46531	0.237515	0.255	840245	0.827737	0.00882612	0.0106407	20220324_E7_5_ICM_6S
20220324_E7_5_ICM_6S.1_7	mm10	7450654	7377360	0.01	0.3	3649296	0.4946	0.015753	0.015402	353139	0.0161	0.000669718	186.494	0.77444	0.410046	0.290352	0.147578	0.255	547173	0.827115	0.00926014	0.0108632	20220324_E7_5_ICM_6S
20220324_E7_5_ICM_6S.2_0	mm10	7441130	7352812	0.02	0.28	3869971	0.5263	0.01685	0.016505	379395	0.0173	0.00126719	198.486	0.780069	0.409522	0.296685	0.158764	0.25	596139	0.843119	0.00749069	0.00934491	20220324_E7_5_ICM_6S
20220324_E7_5_ICM_6S.2_1	mm10	5465088	5371572	0.02	0.26	2945070	0.5482	0.01313	0.012867	291931	0.0133	0.000289297	207.928	0.782988	0.300771	0.222634	0.122724	0.245	458912	0.809818	0.00662139	0.00829821	20220324_E7_5_ICM_6S
20220324_E7_5_ICM_6S.2_6	mm10	14607994	14495122	0.01	0.29	8515093	0.5874	0.033291	0.032667	745479	0.034	0.000470224	194.165	0.794	0.803951	0.577973	0.344152	0.24	1205139	0.84711	0.00672673	0.00838326	20220324_E7_5_ICM_6S
20220324_E7_5_ICM_6S.2_7	mm10	12525290	12426548	0.01	0.28	6866835	0.5525	0.030023	0.029397	691810	0.0316	0.000857455	194.8	0.777576	0.689329	0.500229	0.281631	0.25	1086861	0.831035	0.00779843	0.00951063	20220324_E7_5_ICM_6S
20220324_E7_5_ICM_6S.3_0	mm10	12898624	12760826	0.02	0.27	7574726	0.5935	0.032739	0.032039	749131	0.0342	0.000170831	193.397	0.780769	0.709875	0.519178	0.308919	0.245	1164565	0.750804	0.00786641	0.00960081	20220324_E7_5_ICM_6S
20220324_E7_5_ICM_6S.3_1	mm10	7323350	7183522	0.02	0.27	3930490	0.5471	0.017427	0.01707	377149	0.0172	0.000506298	204.956	0.782311	0.40304	0.297652	0.16265	0.245	590448	0.857639	0.00657374	0.00827997	20220324_E7_5_ICM_6S
20220324_E7_5_ICM_6S.3_3	mm10	18748790	18616308	0.01	0.27	10870337	0.5839	0.045298	0.044363	980537	0.0448	0.000858667	190.076	0.78275	1.03184	0.755954	0.443932	0.24	1553489	0.855315	0.00816302	0.00982496	20220324_E7_5_ICM_6S
20220324_E7_5_ICM_6S.3_4	mm10	12747696	12590742	0.02	0.29	6955025	0.5523	0.028946	0.028306	615366	0.0281	0.000666281	190.077	0.783925	0.701569	0.502322	0.279042	0.245	960327	0.861834	0.00732728	0.00929563	20220324_E7_5_ICM_6S
20220324_E7_5_ICM_6S.3_5	mm10	10408242	10305852	0.01	0.28	5338848	0.518	0.023165	0.022685	531045	0.0242	0.00107252	199.475	0.782734	0.572817	0.414724	0.218908	0.25	831542	0.843901	0.00671718	0.00833398	20220324_E7_5_ICM_6S
20220324_E7_5_ICM_6S.4_0	mm10	20921190	20735938	0.01	0.26	12572283	0.6063	0.053487	0.052415	1185334	0.0542	0.000552326	190.959	0.779661	1.1514	0.858571	0.522641	0.24	1877274	0.848121	0.00964445	0.011332	20220324_E7_5_ICM_6S
20220324_E7_5_ICM_6S.4_1	mm10	6075376	5968822	0.02	0.25	3370383	0.5646	0.015438	0.015119	332640	0.0152	0.00102896	205.477	0.7765	0.334358	0.251084	0.141949	0.24	520094	0.853678	0.00750195	0.00916983	20220324_E7_5_ICM_6S
20220324_E7_5_ICM_6S.4_4	mm10	9200132	9100884	0.02	0.28	5080710	0.5582	0.021958	0.021472	477412	0.0218	0.000179502	192.464	0.781233	0.506329	0.367898	0.208419	0.245	739363	0.839655	0.0096193	0.0113928	20220324_E7_5_ICM_6S
20220324_E7_5_ICM_6S.4_5	mm10	13180188	13067338	0.01	0.26	7199174	0.5509	0.032184	0.031552	729535	0.0333	0.00083204	203.483	0.77978	0.725371	0.538316	0.302327	0.245	1152699	0.85636	0.00745169	0.00909891	20220324_E7_5_ICM_6S
20220324_E7_5_ICM_6S.4_6	mm10	19175718	19035128	0.01	0.28	11625837	0.6107	0.045568	0.044672	991102	0.0453	0.000610021	187.694	0.791055	1.05533	0.768944	0.473265	0.24	1591544	0.841423	0.00811134	0.00964207	20220324_E7_5_ICM_6S
20220324_E7_5_ICM_6S.5_0	mm10	27527754	27358004	0.01	0.28	17295514	0.6321	0.065429	0.063986	1413697	0.0646	0.000625596	167.773	0.781207	1.51499	1.09316	0.693782	0.24	2247039	0.85393	0.0125239	0.0142229	20220324_E7_5_ICM_6S
20220324_E7_5_ICM_6S.5_1	mm10	8696950	8577252	0.02	0.26	5069652	0.591	0.021828	0.021377	473488	0.0216	0.000651721	195.146	0.780654	0.478636	0.35528	0.210367	0.24	743975	0.836027	0.00827114	0.00959596	20220324_E7_5_ICM_6S
20220324_E7_5_ICM_6S.5_2	mm10	23369126	23265378	0.01	0.31	15652073	0.6727	0.055341	0.05389	1234200	0.0564	0.000308202	154.249	0.78892	1.28612	0.899865	0.603751	0.24	1905227	0.842801	0.0127193	0.014287	20220324_E7_5_ICM_6S
20220324_E7_5_ICM_6S.5_4	mm10	14788648	14649288	0.01	0.28	8762736	0.5981	0.03616	0.035347	776004	0.0354	0.000374312	184.356	0.782255	0.813893	0.588263	0.354632	0.24	1210352	0.846457	0.00983478	0.0114881	20220324_E7_5_ICM_6S
20220324_E7_5_ICM_6S.5_5	mm10	17582238	17452376	0.01	0.27	9918027	0.5682	0.042834	0.04197	967851	0.0442	0.000612622	196.158	0.779789	0.967638	0.713126	0.411986	0.245	1533261	0.82791	0.00794428	0.00958407	20220324_E7_5_ICM_6S
20220324_E7_5_ICM_6S.5_6	mm10	28537448	28360158	0.01	0.29	17776391	0.6268	0.064823	0.063527	1402102	0.0641	0.000678878	175.051	0.791317	1.57056	1.12611	0.711006	0.24	2274562	0.853891	0.00920938	0.0108539	20220324_E7_5_ICM_6S
20220324_E7_5_ICM_6S.6_1	mm10	7561568	7457218	0.02	0.27	4318788	0.5791	0.018794	0.018407	411031	0.0187	0.000462167	198.403	0.780759	0.41615	0.306748	0.178291	0.24	645453	0.860958	0.00765088	0.00918767	20220324_E7_5_ICM_6S
20220324_E7_5_ICM_6S.6_2	mm10	19616890	19515340	0.01	0.29	12462881	0.6386	0.048045	0.046928	1067693	0.0488	0.000416116	173.34	0.786118	1.07961	0.77025	0.492894	0.24	1671559	0.856438	0.00973792	0.0111835	20220324_E7_5_ICM_6S
20220324_E7_5_ICM_6S.6_4	mm10	14592566	14454502	0.01	0.29	8648337	0.5983	0.035884	0.035087	775696	0.0354	0.000392677	187.321	0.782448	0.803102	0.577251	0.348336	0.24	1212396	0.79222	0.00906769	0.0107462	20220324_E7_5_ICM_6S
20220324_E7_5_ICM_6S.6_7	mm10	12028764	11967274	0.01	0.31	6569014	0.5489	0.02492	0.024359	544424	0.0248	0.00202192	165.357	0.781832	0.662003	0.458965	0.259333	0.25	857104	0.841457	0.0103518	0.0119706	20220324_E7_5_ICM_6S
20220324_E7_5_ICM_6S.7_1	mm10	5980252	5873540	0.02	0.27	3328766	0.5667	0.014214	0.013922	308927	0.0141	0.000552157	202.213	0.78711	0.329123	0.242219	0.137323	0.24	485628	0.829306	0.00777757	0.00951779	20220324_E7_5_ICM_6S
20220324_E7_5_ICM_6S.7_3	mm10	17531120	17421794	0.01	0.28	10577896	0.6071	0.042859	0.041973	950480	0.0434	0.000252035	188.588	0.787988	0.964825	0.701985	0.430558	0.24	1503709	0.845485	0.00951364	0.011043	20220324_E7_5_ICM_6S
20220324_E7_5_ICM_6S.7_4	mm10	11634342	11496820	0.02	0.29	6549340	0.5696	0.026617	0.026025	564996	0.0258	0.000773513	189.736	0.789212	0.640296	0.458924	0.263578	0.24	881120	0.865014	0.0094181	0.0112894	20220324_E7_5_ICM_6S
20220324_E7_5_ICM_6S.7_6	mm10	18376610	18245446	0.01	0.29	11114806	0.6091	0.040217	0.039421	877680	0.0401	0.000573649	181.542	0.800807	1.01136	0.718579	0.442006	0.24	1414993	0.858719	0.00797909	0.00941666	20220324_E7_5_ICM_6S
20220324_E7_5_ICM_6S.7_7	mm10	17420674	17294566	0.01	0.28	10334518	0.5975	0.042259	0.041366	944809	0.0432	0.00122018	186.201	0.784765	0.958747	0.692348	0.418861	0.245	1491008	0.852139	0.0089695	0.0102935	20220324_E7_5_ICM_6S
20220324_E7_5_ICM_6S.8_0	mm10	565434	544480	0.04	0.33	164949	0.3029	0.000903	0.00087	19509	0.0008	0.000715373	165.864	0.733777	0.031118	0.020923	0.006536	0.285	26387	0.798651	0.0124805	0.0149709	20220324_E7_5_ICM_6S
20220324_E7_5_ICM_6S.8_1	mm10	8165400	8035340	0.02	0.25	4554456	0.5668	0.020553	0.020144	452553	0.0206	0.00031793	204.888	0.778754	0.449382	0.337746	0.1918	0.24	711345	0.857353	0.00766809	0.00935057	20220324_E7_5_ICM_6S
20220324_E7_5_ICM_6S.8_2	mm10	8088086	8016226	0.01	0.29	4528302	0.5648	0.019099	0.018666	419139	0.0191	0.000643508	187.789	0.782498	0.445127	0.320465	0.184102	0.245	648360	0.830583	0.00846998	0.00996651	20220324_E7_5_ICM_6S
20220324_E7_5_ICM_6S.8_3	mm10	56627784	56439660	0.01	0.33	36564846	0.6478	0.110836	0.108075	2455781	0.1123	0.000130289	135.531	0.789848	3.11651	2.11919	1.36117	0.24	3968676	0.716634	0.015726	0.0176779	20220324_E7_5_ICM_6S
20220324_E7_5_ICM_6S.8_4	mm10	14311596	14156784	0.02	0.27	8240098	0.582	0.035542	0.034787	773587	0.0353	0.000874747	195.043	0.780918	0.787638	0.577578	0.338882	0.24	1213290	0.859523	0.0086223	0.0101955	20220324_E7_5_ICM_6S
20220324_E7_5_ICM_6S.8_6	mm10	25567104	25395658	0.01	0.28	15786365	0.6216	0.058809	0.057705	1278099	0.0584	4.18082e-05	181.707	0.792859	1.40708	1.02008	0.638329	0.24	2084746	0.822595	0.0080248	0.00959303	20220324_E7_5_ICM_6S
20220324_E7_5_ICM_6S.8_7	mm10	26198748	26026892	0.01	0.27	15524516	0.5964	0.064087	0.062763	1407011	0.0643	0.000728139	181.354	0.776759	1.44185	1.06064	0.636585	0.24	2241862	0.853098	0.00907958	0.0106121	20220324_E7_5_ICM_6S
20220324_E7_5_ICM_6S.9_1	mm10	15408664	15305358	0.01	0.33	9860282	0.6442	0.030576	0.029744	675682	0.0308	0.000304251	135.386	0.791061	0.848016	0.576006	0.366838	0.245	1056048	0.842947	0.0160946	0.0193093	20220324_E7_5_ICM_6S
20220324_E7_5_ICM_6S.9_3	mm10	29937668	29773982	0.01	0.27	18293767	0.6144	0.072139	0.07068	1576716	0.0721	0.000341756	180.563	0.785539	1.64762	1.21324	0.750431	0.24	2527189	0.81219	0.0101539	0.0116595	20220324_E7_5_ICM_6S
20220324_E7_5_ICM_6S.9_4	mm10	16694686	16514254	0.02	0.27	9697828	0.5872	0.040414	0.039543	870247	0.0397	0.000178597	189.688	0.783635	0.918792	0.671636	0.396307	0.24	1366039	0.822938	0.00888017	0.0107284	20220324_E7_5_ICM_6S
20220324_E7_5_ICM_6S.9_5	mm10	27047402	26871452	0.01	0.27	15995167	0.5952	0.063725	0.062443	1399010	0.0639	0.000354482	183.679	0.785359	1.48855	1.09826	0.65821	0.24	2241827	0.85754	0.00913771	0.0107555	20220324_E7_5_ICM_6S
20220324_E7_5_ICM_6S.9_6	mm10	36303488	36087900	0.01	0.28	22772999	0.631	0.080257	0.078704	1754606	0.0802	0.00034014	173.588	0.796901	1.99796	1.43934	0.912529	0.24	2869254	0.85739	0.00901813	0.0105828	20220324_E7_5_ICM_6S
20220324_E7_5_ICM_6S.9_7	mm10	29798190	29605578	0.01	0.27	18016811	0.6085	0.073611	0.072093	1625656	0.0743	0.000370099	181.588	0.779625	1.63994	1.20749	0.739689	0.24	2591528	0.837661	0.00960462	0.0112182	20220324_E7_5_ICM_6S
20220324_E7_5_ICM_7S.0_0	mm10	589266	578642	0.02	0.32	153131	0.2646	0.000967	0.000941	21668	0.0009	0.000600793	190.072	0.690951	0.03243	0.022258	0.006224	0.29	31959	0.809068	0.0110335	0.0128197	20220324_E7_5_ICM_7S
20220324_E7_5_ICM_7S.0_2	mm10	3316938	3280536	0.02	0.29	1571515	0.479	0.009738	0.009485	217728	0.0099	0.00062742	192.562	0.697444	0.182547	0.130115	0.063706	0.255	322151	0.848034	0.00940804	0.011081	20220324_E7_5_ICM_7S
20220324_E7_5_ICM_7S.0_4	mm10	10251622	10150158	0.01	0.28	6046477	0.5957	0.036029	0.035116	766893	0.035	0.000501449	186.976	0.700884	0.564198	0.410501	0.245547	0.24	1148608	0.866039	0.0124947	0.0141951	20220324_E7_5_ICM_7S
20220324_E7_5_ICM_7S.0_5	mm10	8235100	8173658	0.01	0.28	4587237	0.5612	0.0274	0.02676	604631	0.0276	0.000913404	190.207	0.701186	0.453218	0.329859	0.188423	0.25	917570	0.85635	0.0105892	0.01218	20220324_E7_5_ICM_7S
20220324_E7_5_ICM_7S.0_6	mm10	3017596	2996502	0.01	0.35	993812	0.3316	0.005241	0.00511	113513	0.0051	0.0073696	173.565	0.712722	0.166073	0.108767	0.039416	0.28	174077	0.858746	0.0116241	0.0131412	20220324_E7_5_ICM_7S
20220324_E7_5_ICM_7S.0_7	mm10	15815346	15727022	0.01	0.29	9482022	0.6029	0.052892	0.051601	1179550	0.0539	0.000136469	172.634	0.699723	0.870397	0.62428	0.381828	0.25	1802939	0.830756	0.0129317	0.0144279	20220324_E7_5_ICM_7S
20220324_E7_5_ICM_7S.10_0	mm10	1115626	1096998	0.02	0.31	512689	0.4673	0.003013	0.002931	69176	0.0031	0.000686576	181.075	0.698944	0.061398	0.042726	0.02043	0.26	102123	0.754375	0.0114124	0.0132906	20220324_E7_5_ICM_7S
20220324_E7_5_ICM_7S.10_1	mm10	4123976	4059212	0.02	0.27	2161785	0.5325	0.013518	0.013194	301377	0.0137	0.00111112	202.344	0.702655	0.226963	0.167146	0.089858	0.245	452752	0.862379	0.00902788	0.0106178	20220324_E7_5_ICM_7S
20220324_E7_5_ICM_7S.10_2	mm10	13460844	13412194	0.01	0.36	8283404	0.6176	0.032696	0.03142	740979	0.0338	0.000458024	115.624	0.720013	0.740817	0.475347	0.288783	0.25	1082357	0.839602	0.0247294	0.0275059	20220324_E7_5_ICM_7S
20220324_E7_5_ICM_7S.10_3	mm10	17146080	17059586	0.01	0.29	10473271	0.6139	0.055003	0.05363	1180151	0.0539	0.00037906	169.982	0.710567	0.943634	0.674739	0.417285	0.24	1812399	0.85993	0.0130391	0.0145995	20220324_E7_5_ICM_7S
20220324_E7_5_ICM_7S.10_5	mm10	18577572	18473392	0.01	0.28	11349700	0.6143	0.060196	0.058671	1291455	0.059	0.000483008	170.526	0.708417	1.02242	0.737499	0.454223	0.24	1977987	0.86817	0.0132984	0.015113	20220324_E7_5_ICM_7S
20220324_E7_5_ICM_7S.10_6	mm10	17218304	17118844	0.01	0.3	10771343	0.6292	0.051971	0.05071	1105559	0.0505	0.000230241	164.869	0.721601	0.947609	0.663886	0.420408	0.24	1724295	0.825632	0.011558	0.0131215	20220324_E7_5_ICM_7S
20220324_E7_5_ICM_7S.10_7	mm10	5833496	5788970	0.01	0.31	3068072	0.5299	0.017068	0.01661	384219	0.0175	0.00108081	170.694	0.69961	0.321046	0.222173	0.121017	0.25	574586	0.730413	0.0127349	0.0141492	20220324_E7_5_ICM_7S
20220324_E7_5_ICM_7S.1_0	mm10	6147334	6068034	0.02	0.27	3375537	0.5562	0.02079	0.020301	458699	0.0209	0.00139948	197.245	0.699262	0.338318	0.247369	0.139383	0.245	692191	0.853941	0.0101366	0.0118071	20220324_E7_5_ICM_7S
20220324_E7_5_ICM_7S.11_1	mm10	5405604	5340604	0.02	0.27	3074622	0.5757	0.018276	0.017848	402326	0.0183	0.000189292	192.198	0.704866	0.297497	0.218628	0.12698	0.245	610381	0.836926	0.00991461	0.0112923	20220324_E7_5_ICM_7S
20220324_E7_5_ICM_7S.11_2	mm10	7696674	7643416	0.01	0.29	4462643	0.5838	0.024903	0.024261	550393	0.0251	0.0011352	178.535	0.709691	0.423586	0.301012	0.178842	0.245	826886	0.845591	0.0113918	0.012718	20220324_E7_5_ICM_7S
20220324_E7_5_ICM_7S.11_3	mm10	9130366	9087136	0.01	0.32	4741394	0.5217	0.024153	0.023543	534342	0.0244	0.000493526	162.222	0.711082	0.502489	0.344035	0.186485	0.26	817820	0.826099	0.0137439	0.0153549	20220324_E7_5_ICM_7S
20220324_E7_5_ICM_7S.11_4	mm10	10255554	10165934	0.01	0.29	6030398	0.5931	0.033698	0.032836	720090	0.0329	0.00105001	178.296	0.706981	0.564414	0.402943	0.241715	0.245	1084845	0.859386	0.0123855	0.014103	20220324_E7_5_ICM_7S
20220324_E7_5_ICM_7S.11_5	mm10	18199794	18102262	0.01	0.29	10917562	0.6031	0.056054	0.05469	1215336	0.0555	0.000363634	166.842	0.709745	1.00162	0.713603	0.434096	0.24	1882162	0.853081	0.012647	0.0142099	20220324_E7_5_ICM_7S
20220324_E7_5_ICM_7S.11_7	mm10	11620652	11561926	0.01	0.32	6538970	0.5655	0.032687	0.031832	727201	0.0332	0.00137483	155.327	0.705866	0.639542	0.437537	0.254286	0.25	1110168	0.839123	0.0141596	0.0158057	20220324_E7_5_ICM_7S
20220324_E7_5_ICM_7S.1_1	mm10	5693852	5603710	0.02	0.26	3196129	0.5703	0.019693	0.019229	418372	0.0191	0.000313504	198.736	0.702586	0.313361	0.232951	0.132976	0.24	630570	0.841593	0.010141	0.0118676	20220324_E7_5_ICM_7S
20220324_E7_5_ICM_7S.1_2	mm10	11798852	11693900	0.01	0.28	6959961	0.5951	0.039566	0.038568	842667	0.0385	0.000124713	183.635	0.706903	0.649349	0.467879	0.279932	0.24	1276192	0.838571	0.0104885	0.0119662	20220324_E7_5_ICM_7S
20220324_E7_5_ICM_7S.1_3	mm10	15345448	15256204	0.01	0.28	9383404	0.615	0.050898	0.049662	1091712	0.0499	0.000686744	174.978	0.709163	0.844536	0.608874	0.377739	0.24	1672396	0.865045	0.0126936	0.0143106	20220324_E7_5_ICM_7S
20220324_E7_5_ICM_7S.1_4	mm10	10438814	10328578	0.02	0.29	6036114	0.5844	0.034801	0.033912	734197	0.0335	0.000718674	183.833	0.704662	0.5745	0.412001	0.242979	0.24	1102327	0.86218	0.0123667	0.0141342	20220324_E7_5_ICM_7S
20220324_E7_5_ICM_7S.1_5	mm10	16138920	16034942	0.01	0.28	9695303	0.6046	0.052094	0.050822	1118273	0.0511	0.000903118	174.175	0.708567	0.888205	0.640388	0.389479	0.24	1715682	0.862286	0.0124018	0.0142225	20220324_E7_5_ICM_7S
20220324_E7_5_ICM_7S.1_6	mm10	19696468	19577474	0.01	0.3	12344866	0.6305	0.060391	0.058947	1298224	0.0593	0.000382993	165.925	0.718999	1.084	0.764436	0.485235	0.24	2028740	0.831066	0.0121049	0.0137407	20220324_E7_5_ICM_7S
20220324_E7_5_ICM_7S.1_7	mm10	26999860	26854966	0.01	0.3	17102605	0.6368	0.08504	0.082902	1832801	0.0838	0.00057231	158.735	0.708279	1.48594	1.05269	0.67363	0.24	2850956	0.851289	0.0147649	0.0163486	20220324_E7_5_ICM_7S
20220324_E7_5_ICM_7S.2_0	mm10	8968124	8874656	0.02	0.28	5248603	0.5914	0.029922	0.029222	641045	0.0293	0.000397439	187.675	0.707876	0.49356	0.356797	0.212717	0.24	979815	0.859215	0.0101068	0.0118002	20220324_E7_5_ICM_7S
20220324_E7_5_ICM_7S.2_1	mm10	6870076	6769460	0.02	0.28	3874385	0.5723	0.022229	0.021709	468642	0.0214	0.000565251	191.468	0.711014	0.378094	0.275297	0.157919	0.24	713990	0.865369	0.00988071	0.0113467	20220324_E7_5_ICM_7S
20220324_E7_5_ICM_7S.2_3	mm10	12278208	12198100	0.01	0.28	7297695	0.5982	0.040502	0.039546	871777	0.0398	0.000486181	182.715	0.711371	0.675731	0.48857	0.294663	0.24	1336465	0.85782	0.0105141	0.0119497	20220324_E7_5_ICM_7S
20220324_E7_5_ICM_7S.2_4	mm10	23025152	22891332	0.01	0.34	15272481	0.6671	0.065189	0.06309	1440415	0.0658	4.91079e-05	134.231	0.721842	1.26719	0.841703	0.555583	0.24	2160142	0.841468	0.0202431	0.0225374	20220324_E7_5_ICM_7S
20220324_E7_5_ICM_7S.2_5	mm10	11308302	11221076	0.01	0.29	6561322	0.5847	0.036347	0.035484	774079	0.0353	0.000536477	183.325	0.710639	0.622352	0.447999	0.264823	0.24	1186745	0.865375	0.0103356	0.0120298	20220324_E7_5_ICM_7S
20220324_E7_5_ICM_7S.2_6	mm10	15124472	15016494	0.01	0.3	9216568	0.6137	0.045571	0.044539	974172	0.0445	0.000784891	173.986	0.725041	0.832375	0.584795	0.362326	0.24	1526732	0.853765	0.0101103	0.0116505	20220324_E7_5_ICM_7S
20220324_E7_5_ICM_7S.2_7	mm10	41897096	41713746	0.01	0.35	26806400	0.6426	0.102183	0.098915	2297093	0.105	0.000419527	119.496	0.716452	2.30581	1.50541	0.95418	0.245	3598135	0.817983	0.0205328	0.0225015	20220324_E7_5_ICM_7S
20220324_E7_5_ICM_7S.3_1	mm10	3816444	3751028	0.02	0.28	1858075	0.4953	0.011106	0.010839	232013	0.0106	0.000547879	196.812	0.70863	0.210038	0.151912	0.076029	0.25	349605	0.78476	0.00898115	0.0106355	20220324_E7_5_ICM_7S
20220324_E7_5_ICM_7S.3_3	mm10	19253636	19136806	0.01	0.3	10485322	0.5479	0.056428	0.055063	1208838	0.0552	0.000332655	176.201	0.711827	1.05962	0.744164	0.419763	0.245	1855888	0.849036	0.0110496	0.0127008	20220324_E7_5_ICM_7S
20220324_E7_5_ICM_7S.3_4	mm10	10548150	10423696	0.02	0.29	5845698	0.5608	0.033329	0.03249	700411	0.032	0.00146672	186.338	0.708676	0.580517	0.413672	0.233433	0.245	1057976	0.866142	0.00997708	0.0117832	20220324_E7_5_ICM_7S
20220324_E7_5_ICM_7S.3_6	mm10	17284188	17160006	0.01	0.3	10468871	0.61	0.051684	0.05051	1103829	0.0504	0.000560328	173.259	0.72506	0.951235	0.666627	0.410283	0.24	1729173	0.864145	0.0093629	0.0108	20220324_E7_5_ICM_7S
20220324_E7_5_ICM_7S.3_7	mm10	25918832	25758266	0.01	0.3	15793857	0.6131	0.080851	0.078827	1741664	0.0796	0.000373183	165.291	0.711177	1.42644	1.01101	0.622362	0.24	2694811	0.857393	0.0122107	0.0137066	20220324_E7_5_ICM_7S
20220324_E7_5_ICM_7S.4_1	mm10	2974070	2930952	0.02	0.28	1464844	0.4997	0.008877	0.00866	192224	0.0087	0.00189645	192.694	0.702615	0.163677	0.119204	0.060534	0.255	287713	0.862797	0.0111007	0.012721	20220324_E7_5_ICM_7S
20220324_E7_5_ICM_7S.4_3	mm10	14318304	14235260	0.01	0.28	8616503	0.6052	0.047642	0.046492	1019357	0.0466	0.000794522	177.057	0.708075	0.788008	0.572625	0.34949	0.24	1558475	0.855648	0.0128117	0.0145159	20220324_E7_5_ICM_7S
20220324_E7_5_ICM_7S.4_4	mm10	11997106	11872328	0.02	0.28	6910721	0.582	0.039409	0.038427	832313	0.038	0.00096372	183.814	0.707372	0.66026	0.47736	0.27944	0.24	1258443	0.864758	0.0120331	0.0138154	20220324_E7_5_ICM_7S
20220324_E7_5_ICM_7S.4_7	mm10	16945130	16844504	0.01	0.3	10060115	0.5972	0.051636	0.05033	1104465	0.0505	0.000287273	161.416	0.708337	0.932575	0.658139	0.39838	0.25	1692102	0.853616	0.0148009	0.0163672	20220324_E7_5_ICM_7S
20220324_E7_5_ICM_7S.5_1	mm10	7437960	7330704	0.02	0.27	4180096	0.5702	0.024607	0.024029	516256	0.0236	0.000509558	191.834	0.704741	0.409348	0.300598	0.172154	0.24	785477	0.856239	0.00982802	0.0114074	20220324_E7_5_ICM_7S
20220324_E7_5_ICM_7S.5_2	mm10	15817192	15702660	0.01	0.29	9650280	0.6145	0.052285	0.050958	1127925	0.0515	7.50237e-05	175.785	0.710129	0.870499	0.622477	0.384826	0.24	1718387	0.857682	0.0114886	0.0129931	20220324_E7_5_ICM_7S
20220324_E7_5_ICM_7S.5_3	mm10	17876926	17775040	0.01	0.29	10855635	0.6107	0.058049	0.056657	1239093	0.0566	0.000703229	174.082	0.708984	0.983856	0.706455	0.436095	0.24	1911080	0.849727	0.0120473	0.0134889	20220324_E7_5_ICM_7S
20220324_E7_5_ICM_7S.5_4	mm10	12960634	12830488	0.02	0.29	7622544	0.594	0.0432	0.042114	911018	0.0416	0.00038701	182.252	0.705855	0.713288	0.511156	0.306352	0.24	1380476	0.850476	0.0116635	0.0132942	20220324_E7_5_ICM_7S
20220324_E7_5_ICM_7S.5_5	mm10	19474648	19347686	0.01	0.28	11444677	0.5915	0.062256	0.060771	1331113	0.0608	0.000526708	177.874	0.707592	1.07179	0.776423	0.462704	0.24	2055817	0.827843	0.0112859	0.0127425	20220324_E7_5_ICM_7S
20220324_E7_5_ICM_7S.5_6	mm10	21242362	21110978	0.01	0.3	13033634	0.6173	0.063227	0.06174	1347918	0.0616	0.000544284	166.225	0.719534	1.16907	0.823027	0.511956	0.24	2117252	0.841397	0.0116395	0.0132768	20220324_E7_5_ICM_7S
20220324_E7_5_ICM_7S.5_7	mm10	16071304	15981142	0.01	0.3	9226607	0.5773	0.048233	0.046994	1045063	0.0477	0.000727245	162.791	0.704056	0.884484	0.621436	0.365139	0.25	1598991	0.775093	0.0137718	0.0153668	20220324_E7_5_ICM_7S
20220324_E7_5_ICM_7S.6_1	mm10	7621958	7513362	0.02	0.28	4259497	0.5669	0.024817	0.024225	523020	0.0239	0.000551708	190.677	0.706113	0.419474	0.304748	0.173338	0.24	795382	0.861634	0.010129	0.0118092	20220324_E7_5_ICM_7S
20220324_E7_5_ICM_7S.6_4	mm10	13087996	12957518	0.01	0.29	7680011	0.5927	0.043177	0.042078	912056	0.0417	0.000508072	181.66	0.706654	0.720298	0.511697	0.305617	0.24	1380079	0.858073	0.0113939	0.0130741	20220324_E7_5_ICM_7S
20220324_E7_5_ICM_7S.6_5	mm10	34295182	34167986	0.01	0.35	22017570	0.6443	0.087463	0.084782	1964912	0.0898	9.82851e-05	125.892	0.71837	1.88743	1.24191	0.7908	0.245	3057894	0.826136	0.0181112	0.0203685	20220324_E7_5_ICM_7S
20220324_E7_5_ICM_7S.6_6	mm10	19924944	19815910	0.01	0.31	12582160	0.6349	0.060126	0.058697	1278136	0.0584	0.00050659	164.758	0.723747	1.09657	0.764001	0.489035	0.24	2003295	0.859647	0.0111713	0.0125845	20220324_E7_5_ICM_7S
20220324_E7_5_ICM_7S.7_0	mm10	3862254	3811370	0.02	0.29	2021564	0.5304	0.011808	0.011515	260243	0.0119	0.00113378	191.663	0.710463	0.212559	0.151993	0.081768	0.25	390544	0.852029	0.0103217	0.0115928	20220324_E7_5_ICM_7S
20220324_E7_5_ICM_7S.7_1	mm10	5005190	4914646	0.02	0.28	2743178	0.5581	0.015949	0.015574	334475	0.0152	0.000409744	196.948	0.714077	0.27546	0.201036	0.112291	0.24	506953	0.859691	0.00940927	0.010889	20220324_E7_5_ICM_7S
20220324_E7_5_ICM_7S.7_3	mm10	17228030	17135894	0.01	0.3	10733399	0.6263	0.052874	0.05154	1130743	0.0517	0.000792293	164.142	0.720924	0.948144	0.671442	0.421535	0.24	1741177	0.857985	0.0138228	0.0153153	20220324_E7_5_ICM_7S
20220324_E7_5_ICM_7S.7_4	mm10	8290032	8191776	0.02	0.29	4733264	0.5778	0.026142	0.025489	554673	0.0253	0.000855646	186.096	0.717369	0.456242	0.32488	0.188937	0.24	838237	0.859716	0.0112953	0.012935	20220324_E7_5_ICM_7S
20220324_E7_5_ICM_7S.7_5	mm10	15677510	15560024	0.01	0.29	9154608	0.5883	0.048601	0.047422	1041862	0.0476	0.000519083	178.082	0.717056	0.862811	0.620011	0.366477	0.24	1597686	0.847844	0.0113929	0.0129682	20220324_E7_5_ICM_7S
20220324_E7_5_ICM_7S.7_6	mm10	18313938	18196646	0.01	0.31	11275116	0.6196	0.052053	0.050843	1110067	0.0507	0.00049117	165.779	0.733866	1.00791	0.701659	0.437821	0.24	1746853	0.850804	0.0107367	0.0122883	20220324_E7_5_ICM_7S
20220324_E7_5_ICM_7S.7_7	mm10	23159228	23023170	0.01	0.31	14261777	0.6194	0.068941	0.067187	1485816	0.0679	6.78737e-05	159.389	0.717798	1.27457	0.891644	0.554666	0.24	2301533	0.829285	0.0135336	0.0150369	20220324_E7_5_ICM_7S
20220324_E7_5_ICM_7S.8_0	mm10	11358952	11250866	0.01	0.27	6678877	0.5936	0.038937	0.038054	845500	0.0386	0.000102412	189.398	0.70415	0.62514	0.461857	0.275216	0.24	1297898	0.853958	0.0104191	0.0119299	20220324_E7_5_ICM_7S
20220324_E7_5_ICM_7S.8_2	mm10	43816976	43610142	0.01	0.3	28069204	0.6436	0.132004	0.128476	2907158	0.1329	8.92081e-05	154.047	0.715919	2.41147	1.69315	1.08176	0.24	4525501	0.826501	0.0160309	0.0176304	20220324_E7_5_ICM_7S
20220324_E7_5_ICM_7S.8_3	mm10	19169314	19059020	0.01	0.28	11319288	0.5939	0.061377	0.059921	1312953	0.06	0.000500031	175.625	0.708356	1.05498	0.766156	0.457543	0.24	2025310	0.842825	0.011764	0.0132908	20220324_E7_5_ICM_7S
20220324_E7_5_ICM_7S.8_4	mm10	11582538	11469058	0.01	0.29	6358743	0.5544	0.035869	0.034992	782543	0.0357	0.000963712	181.562	0.70676	0.637445	0.457723	0.256949	0.25	1185781	0.850401	0.0117746	0.0135475	20220324_E7_5_ICM_7S
20220324_E7_5_ICM_7S.8_5	mm10	16993836	16878182	0.01	0.27	9764981	0.5785	0.054374	0.053089	1158875	0.0529	0.000511624	180.383	0.705921	0.935255	0.683457	0.397805	0.24	1782459	0.845698	0.0111652	0.0129145	20220324_E7_5_ICM_7S
20220324_E7_5_ICM_7S.8_6	mm10	24124302	23984904	0.01	0.3	15036860	0.6269	0.070323	0.068709	1514049	0.0692	0.000199111	162.609	0.723728	1.32768	0.934262	0.588083	0.24	2400214	0.829179	0.0112088	0.0127519	20220324_E7_5_ICM_7S
20220324_E7_5_ICM_7S.8_7	mm10	22181646	22044670	0.01	0.29	13021190	0.5906	0.068433	0.066758	1483328	0.0678	0.000620834	167.117	0.704473	1.22077	0.873696	0.519387	0.24	2296909	0.842451	0.0126993	0.014296	20220324_E7_5_ICM_7S
20220324_E7_5_ICM_7S.9_0	mm10	1734196	1708502	0.02	0.31	683743	0.4002	0.003968	0.003865	90653	0.0041	0.000868747	182.976	0.702422	0.095441	0.066238	0.027443	0.27	135208	0.840764	0.0116335	0.0132741	20220324_E7_5_ICM_7S
20220324_E7_5_ICM_7S.9_1	mm10	5156008	5072856	0.02	0.26	2780622	0.5481	0.017002	0.016616	369896	0.0169	0.000622163	201.68	0.706388	0.28376	0.210529	0.116038	0.245	562190	0.85996	0.00879529	0.0102673	20220324_E7_5_ICM_7S
20220324_E7_5_ICM_7S.9_2	mm10	18564808	18448908	0.01	0.29	11579619	0.6276	0.060369	0.05878	1315343	0.0601	0.000321945	168.815	0.714517	1.02171	0.732111	0.458819	0.24	1999799	0.85139	0.011851	0.0133377	20220324_E7_5_ICM_7S
20220324_E7_5_ICM_7S.9_3	mm10	19990660	19881768	0.01	0.28	11978341	0.6024	0.064227	0.062734	1377938	0.063	0.000392041	176.863	0.712673	1.10019	0.802765	0.486141	0.24	2132911	0.826084	0.0123546	0.0139266	20220324_E7_5_ICM_7S
20220324_E7_5_ICM_7S.9_4	mm10	9801384	9695058	0.02	0.27	5708834	0.5888	0.033719	0.032899	721261	0.0329	0.000810323	191.621	0.706849	0.539419	0.394191	0.233278	0.24	1088087	0.864029	0.0108007	0.0124177	20220324_E7_5_ICM_7S
20220324_E7_5_ICM_7S.9_5	mm10	9381356	9322968	0.01	0.3	5165504	0.554	0.027284	0.026606	607877	0.0277	0.000722098	169.303	0.710887	0.516303	0.36401	0.206456	0.25	926071	0.856116	0.0124505	0.0141239	20220324_E7_5_ICM_7S
20220324_E7_5_ICM_7S.9_6	mm10	20645240	20519334	0.01	0.29	12917713	0.6295	0.063828	0.062417	1388656	0.0635	0.00104539	173.164	0.724429	1.13621	0.809772	0.514421	0.24	2187712	0.855134	0.0106948	0.0122927	20220324_E7_5_ICM_7S

## Sheet: K562
sciCabernet squencing data of human K562 cells
SampleID	Species	Total_reads	Clean_Reads	Reads_Clean_rate	Base_Clean_rate	reads_aligned	Align_rate	Genome_Cov	CHcorrected_GenomeCov	CpG_detected	CpG_coverage	chrM_readsN	MeanFragment_len	DupRate	Raw_depth	Clean_depth	Align_depth	GC_content	Seqed_CpGs	Bismark_mCpG_ConversionRate	mCHG_ratio	mCHH_ratio	Plate
K562-96_L4.0_3	hg38	33782060	33719664	0.01	0.24	25088821	0.744	0.129022	0.123664	4297886	0.1461	0.00667027	195.642	0.711806	1.57895	1.20787	0.899324	0.23	5909211	0.461255	0.00776785	0.00795516	K562-96_L4
K562-96_L7.11_2	hg38	19355306	19305418	0.01	0.26	14061906	0.7283	0.073395	0.070173	2481254	0.0843	0.00719081	191.642	0.708612	0.904654	0.676605	0.4939	0.235	3315492	0.437668	0.00773995	0.00784698	K562-96_L7
K562-96_L7.0_4	hg38	18518444	18438040	0.01	0.27	13674872	0.7416	0.07362	0.07003	2205876	0.075	0.0067439	175.221	0.694265	0.86554	0.638957	0.474924	0.225	2839985	0.420743	0.00865769	0.00911879	K562-96_L7
K562-96_L4.11_2	hg38	19413858	19372402	0.01	0.26	14235352	0.7348	0.073275	0.070051	2479839	0.0843	0.00721272	191.745	0.712973	0.907391	0.678909	0.499882	0.235	3311047	0.437103	0.00772719	0.00783515	K562-96_L4
K562-96_L4.1_0	hg38	7051910	7029532	0.01	0.25	4911627	0.6987	0.027318	0.026049	869066	0.0295	0.00706092	194.384	0.701138	0.329601	0.247474	0.173079	0.23	1114846	0.422473	0.00751208	0.00780517	K562-96_L4
K562-96_L4.3_4	hg38	3604182	3585766	0.01	0.26	2285347	0.6373	0.013207	0.012571	415109	0.0141	0.0171066	211.22	0.722356	0.168457	0.125487	0.08024	0.23	506066	0.437585	0.00675479	0.00714064	K562-96_L4
K562-96_L4.0_1	hg38	2577158	2564394	0.01	0.24	1617804	0.6308	0.009194	0.008787	328516	0.0111	0.0532285	215.923	0.717488	0.120454	0.092446	0.05888	0.24	412124	0.473988	0.0076616	0.00763202	K562-96_L4
K562-96_L4.4_4	hg38	2935980	2921292	0.01	0.27	1938982	0.6637	0.010877	0.01031	370343	0.0125	0.0236456	186.653	0.705244	0.137225	0.100511	0.067426	0.24	449892	0.434753	0.00880405	0.00917205	K562-96_L4
K562-96_L4.0_7	hg38	2629256	2614192	0.01	0.26	1662391	0.6359	0.009369	0.008903	320754	0.0109	0.0422153	195.392	0.697837	0.122889	0.091846	0.058545	0.24	395713	0.467384	0.0100122	0.0104752	K562-96_L4
K562-96_L7.0_3	hg38	33532914	33456420	0.01	0.24	24673938	0.7374	0.12927	0.123901	4301033	0.1462	0.00662656	195.394	0.706221	1.56731	1.19809	0.88447	0.23	5912659	0.46113	0.00773832	0.0079411	K562-96_L7
K562-96_L4.4_6	hg38	10149280	10126650	0.01	0.27	7173697	0.7083	0.036524	0.034732	1240621	0.0421	0.0128404	180.759	0.715276	0.47437	0.348291	0.247758	0.235	1579099	0.454815	0.00858946	0.00890396	K562-96_L4
K562-96_L4.5_6	hg38	7136580	7121164	0.01	0.26	4897780	0.6877	0.025136	0.024037	806843	0.0274	0.0122695	200.386	0.723351	0.333559	0.249195	0.171908	0.23	1055387	0.41592	0.00715045	0.00758203	K562-96_L4
K562-96_L4.3_3	hg38	3747220	3737004	0.01	0.25	2322817	0.6215	0.012957	0.012344	411428	0.0139	0.0156199	204.134	0.720754	0.175142	0.131635	0.082346	0.235	510870	0.417891	0.00709566	0.00732637	K562-96_L4
K562-96_L4.1_2	hg38	4739102	4725278	0.01	0.26	3114561	0.6591	0.017241	0.016427	554821	0.0188	0.0153943	203.783	0.709842	0.221502	0.164891	0.109054	0.235	703429	0.416289	0.00780935	0.00820225	K562-96_L4
K562-96_L4.2_5	hg38	4601940	4590036	0.01	0.24	2985542	0.6504	0.016416	0.015697	516848	0.0175	0.013443	215.168	0.72695	0.215091	0.164312	0.107225	0.23	659128	0.418576	0.00741955	0.00761193	K562-96_L4
K562-96_L4.3_0	hg38	4666190	4649550	0.01	0.25	3027304	0.651	0.017056	0.016243	565240	0.0192	0.0179703	205.298	0.719727	0.218094	0.163825	0.10701	0.235	699785	0.434756	0.00721089	0.0073978	K562-96_L4
K562-96_L4.6_5	hg38	5489530	5473718	0.01	0.24	3605514	0.6586	0.019985	0.019115	625954	0.0212	0.00888004	212.697	0.724517	0.256577	0.196273	0.129612	0.23	798674	0.417759	0.00880022	0.00938238	K562-96_L4
K562-96_L4.3_5	hg38	4646066	4633568	0.01	0.25	2872729	0.6199	0.015941	0.015185	568343	0.0193	0.024574	213.269	0.728075	0.217154	0.164674	0.102538	0.24	707656	0.474741	0.00735528	0.0074348	K562-96_L4
K562-96_L4.1_1	hg38	7034042	7002990	0.01	0.23	4799818	0.6853	0.027685	0.026511	845962	0.0287	0.00812282	216.267	0.718996	0.328766	0.254958	0.174871	0.225	1085550	0.420871	0.00697309	0.00729039	K562-96_L4
K562-96_L4.5_0	hg38	3260266	3249372	0.01	0.24	2264289	0.6968	0.013549	0.01287	387330	0.0131	0.00797825	199.177	0.713034	0.152382	0.11618	0.081018	0.225	457558	0.412586	0.0292506	0.030933	K562-96_L4
K562-96_L4.4_1	hg38	4510596	4487706	0.01	0.23	3000308	0.6685	0.01775	0.016958	564928	0.0192	0.0113049	220.826	0.722796	0.210822	0.164192	0.109959	0.23	705945	0.427498	0.00730134	0.00727398	K562-96_L4
K562-96_L4.6_0	hg38	10699628	10665356	0.01	0.26	7557762	0.7086	0.041071	0.039191	1312203	0.0446	0.00828643	195.06	0.710728	0.500093	0.374891	0.266232	0.23	1688339	0.421003	0.00761353	0.00789192	K562-96_L4
K562-96_L4.3_2	hg38	6922360	6902110	0.01	0.26	4645956	0.6731	0.025321	0.024122	810922	0.0275	0.00323382	202.909	0.724707	0.323546	0.239908	0.161889	0.23	1018053	0.428943	0.00648615	0.00677898	K562-96_L4
K562-96_L4.9_5	hg38	3233070	3223716	0.01	0.24	1966623	0.61	0.010825	0.010332	377515	0.0128	0.0342776	216.937	0.722174	0.151111	0.115861	0.071097	0.24	476928	0.447883	0.00787552	0.00810028	K562-96_L4
K562-96_L4.2_0	hg38	8257336	8233928	0.01	0.26	5805448	0.705	0.031318	0.029845	1014017	0.0344	0.0085076	192.246	0.71143	0.385942	0.288102	0.203428	0.23	1293353	0.42986	0.00783088	0.00820983	K562-96_L4
K562-96_L4.8_6	hg38	4559032	4549648	0.01	0.26	3048118	0.6699	0.015642	0.01491	509490	0.0173	0.0209016	193.094	0.719865	0.213086	0.158367	0.10669	0.235	656754	0.425299	0.00821	0.0084508	K562-96_L4
K562-96_L4.8_4	hg38	2777586	2764824	0.01	0.26	1862119	0.6735	0.010335	0.009838	336062	0.0114	0.0139223	193.219	0.707128	0.129822	0.096275	0.065137	0.235	422190	0.409612	0.00824526	0.0083454	K562-96_L4
K562-96_L7.1_2	hg38	4699322	4683942	0.01	0.26	3076654	0.6568	0.01723	0.01642	552876	0.0188	0.015666	203.54	0.705469	0.219643	0.16343	0.107756	0.235	703515	0.417587	0.00781461	0.00813272	K562-96_L7
K562-96_L4.11_4	hg38	8176018	8141968	0.01	0.26	5807801	0.7133	0.031959	0.030421	1044832	0.0355	0.00624709	190.302	0.705102	0.382141	0.283722	0.202758	0.23	1326520	0.423389	0.00848997	0.00856511	K562-96_L4
K562-96_L4.5_2	hg38	8187284	8166880	0.01	0.26	5665857	0.6937	0.029761	0.028399	1014203	0.0344	0.0144229	196.175	0.716199	0.382668	0.284914	0.198256	0.235	1310903	0.450998	0.00770691	0.0078292	K562-96_L4
K562-96_L7.1_0	hg38	6987946	6961942	0.01	0.25	4837951	0.6949	0.02739	0.026122	870364	0.0296	0.00709855	194.236	0.695446	0.326612	0.245067	0.170522	0.23	1117028	0.422945	0.00759294	0.00776659	K562-96_L7
K562-96_L4.10_5	hg38	2903324	2896562	0.01	0.24	1874012	0.6469	0.010239	0.009779	318750	0.0108	0.0218654	211.994	0.723127	0.135699	0.103836	0.06748	0.23	405837	0.397201	0.00800723	0.00848429	K562-96_L4
K562-96_L4.6_2	hg38	8108114	8085170	0.01	0.27	5665758	0.7007	0.029528	0.028143	937457	0.0318	0.0072553	190.725	0.714463	0.378968	0.278119	0.195533	0.23	1207322	0.424277	0.00717878	0.00746743	K562-96_L4
K562-96_L7.2_0	hg38	8193848	8166120	0.01	0.26	5718540	0.7002	0.031365	0.02989	1016594	0.0345	0.00853243	191.863	0.706113	0.382975	0.285664	0.20039	0.23	1297984	0.429736	0.0078398	0.0081938	K562-96_L7
K562-96_L4.6_4	hg38	7835208	7798208	0.01	0.27	5519793	0.7078	0.029727	0.028333	967221	0.0328	0.00757744	191.438	0.710658	0.366212	0.269278	0.191082	0.23	1235154	0.422757	0.00826302	0.00863855	K562-96_L4
K562-96_L4.4_3	hg38	11593050	11568262	0.01	0.24	8207021	0.7094	0.045829	0.043735	1465406	0.0498	0.00592383	200.362	0.717107	0.541851	0.415718	0.295594	0.23	1851253	0.409653	0.00791666	0.00806843	K562-96_L4
K562-96_L4.11_7	hg38	2917872	2903982	0.01	0.26	1945345	0.6698	0.010791	0.010275	365192	0.0124	0.0117036	189.432	0.697574	0.136379	0.101627	0.068116	0.24	458965	0.438824	0.0107665	0.0113972	K562-96_L4
K562-96_L4.10_4	hg38	4428046	4408472	0.01	0.26	3007765	0.6822	0.01684	0.01605	518074	0.0176	0.00864507	199.811	0.712676	0.206964	0.153663	0.105543	0.23	649557	0.421663	0.00849368	0.00889233	K562-96_L4
K562-96_L7.0_1	hg38	2559898	2545288	0.01	0.24	1596104	0.627	0.009194	0.008787	328020	0.0111	0.0545188	215.526	0.712905	0.119648	0.09175	0.058103	0.24	411651	0.47548	0.00779635	0.00783669	K562-96_L7
K562-96_L7.0_7	hg38	2602510	2584398	0.01	0.26	1622899	0.6279	0.009331	0.008867	319509	0.0108	0.0422553	194.682	0.691259	0.121639	0.090725	0.057114	0.24	394475	0.468014	0.0101046	0.0107168	K562-96_L7
K562-96_L4.2_3	hg38	15413184	15380848	0.01	0.26	10659231	0.693	0.055359	0.052837	1883315	0.064	0.0105318	197.752	0.716494	0.720402	0.536898	0.372232	0.235	2461173	0.475755	0.00873044	0.00889511	K562-96_L4
K562-96_L4.10_6	hg38	4891224	4881186	0.01	0.26	3373310	0.691	0.017439	0.016635	550292	0.0187	0.0125185	197.183	0.722844	0.228612	0.16949	0.117533	0.23	707806	0.423331	0.00755986	0.00789047	K562-96_L4
K562-96_L4.6_3	hg38	10612154	10586646	0.01	0.25	7299779	0.6895	0.038784	0.037082	1209641	0.0411	0.00884195	201.704	0.718903	0.496005	0.376265	0.259893	0.23	1579453	0.395127	0.00788436	0.00818536	K562-96_L4
K562-96_L7.3_0	hg38	4630270	4611090	0.01	0.25	2985611	0.6474	0.017101	0.016289	564701	0.0192	0.0178918	205.378	0.714784	0.216415	0.162366	0.105497	0.235	699620	0.4346	0.00736694	0.00753912	K562-96_L7
K562-96_L7.3_4	hg38	3581426	3560642	0.01	0.26	2249550	0.6317	0.013242	0.012605	415378	0.0141	0.0174014	210.412	0.717037	0.167393	0.124493	0.078959	0.23	506365	0.43803	0.00688342	0.00719242	K562-96_L7
K562-96_L4.8_7	hg38	7511042	7485280	0.01	0.24	5021172	0.6708	0.027728	0.026471	885633	0.0301	0.0128771	200.226	0.710218	0.351061	0.268229	0.180216	0.23	1139669	0.410639	0.00840011	0.00887198	K562-96_L4
K562-96_L4.7_2	hg38	8867492	8838540	0.01	0.27	6071049	0.6868	0.03221	0.030664	1156259	0.0393	0.0129142	197.253	0.723174	0.41446	0.304567	0.20991	0.235	1459510	0.488892	0.0073362	0.00751006	K562-96_L4
K562-96_L4.1_3	hg38	16943802	16911958	0.01	0.24	11985630	0.7087	0.064113	0.061354	2191642	0.0745	0.00903808	199.243	0.710925	0.791942	0.603886	0.428416	0.23	2913584	0.466208	0.00796936	0.0081792	K562-96_L4
K562-96_L4.7_6	hg38	8429428	8406954	0.01	0.26	5859926	0.697	0.030989	0.029547	969266	0.0329	0.00904823	201.349	0.732019	0.393986	0.292618	0.204484	0.23	1215546	0.41886	0.00731773	0.00745483	K562-96_L4
K562-96_L4.7_7	hg38	8846198	8814362	0.01	0.25	6118309	0.6941	0.034081	0.032437	1061006	0.036	0.00932662	197.792	0.719324	0.413465	0.311833	0.216891	0.23	1317545	0.423489	0.00858369	0.00893852	K562-96_L4
K562-96_L4.11_5	hg38	5867000	5852340	0.01	0.23	3813250	0.6515	0.021203	0.020287	681459	0.0231	0.00969269	215.151	0.720412	0.274219	0.211774	0.138287	0.23	879888	0.421879	0.00758604	0.00788845	K562-96_L4
K562-96_L7.3_2	hg38	6858728	6835622	0.01	0.26	4573679	0.669	0.025344	0.024144	811114	0.0275	0.00316445	202.398	0.720004	0.320572	0.237552	0.159419	0.235	1017597	0.428186	0.00645938	0.00685405	K562-96_L7
K562-96_L4.7_4	hg38	8986586	8942128	0.01	0.26	6285947	0.7029	0.034808	0.03313	1087105	0.0369	0.00894897	199.552	0.721119	0.420027	0.31122	0.219256	0.23	1351415	0.420493	0.0084136	0.00856353	K562-96_L4
K562-96_L4.0_4	hg38	18565922	18497940	0.01	0.27	13895071	0.7511	0.073418	0.069834	2201203	0.0748	0.00678664	175.568	0.700304	0.867759	0.641081	0.48274	0.225	2832376	0.420629	0.00865882	0.00908567	K562-96_L4
K562-96_L4.4_2	hg38	17054296	17018240	0.01	0.26	12407177	0.729	0.065357	0.062138	1979086	0.0673	0.00580219	181.353	0.711521	0.797106	0.591456	0.432816	0.225	2512407	0.418399	0.00837212	0.0088168	K562-96_L4
K562-96_L7.1_1	hg38	6980002	6946422	0.01	0.23	4747148	0.6833	0.027789	0.026611	849397	0.0288	0.00805496	215.937	0.714208	0.32624	0.252862	0.172975	0.225	1091492	0.420528	0.00700725	0.007287	K562-96_L7
K562-96_L4.6_7	hg38	12452742	12417092	0.01	0.25	8891435	0.716	0.047391	0.04526	1558499	0.053	0.00638771	193.898	0.71199	0.582033	0.43814	0.314036	0.23	2027583	0.448471	0.00850582	0.00892288	K562-96_L4
K562-96_L4.4_0	hg38	18451434	18400248	0.01	0.24	13630596	0.7407	0.07486	0.071464	2557130	0.0869	0.00669927	195.301	0.711178	0.862408	0.656497	0.487228	0.235	3300756	0.463925	0.00807382	0.00832706	K562-96_L4
K562-96_L4.11_1	hg38	9522642	9479026	0.01	0.22	6439881	0.6793	0.036721	0.035251	1214056	0.0412	0.0110057	227.825	0.725512	0.445082	0.348335	0.236375	0.23	1578196	0.455857	0.00690704	0.00693491	K562-96_L4
K562-96_L4.9_6	hg38	11735004	11712912	0.01	0.26	8466997	0.7228	0.043389	0.041416	1387875	0.0472	0.00549171	191.673	0.721686	0.548486	0.409663	0.296673	0.23	1798044	0.415684	0.00729548	0.00757382	K562-96_L4
K562-96_L7.2_5	hg38	4567592	4553294	0.01	0.24	2942781	0.6462	0.016436	0.015717	518350	0.0176	0.0132247	214.539	0.722038	0.213486	0.162836	0.105637	0.23	661585	0.418787	0.00748356	0.00769651	K562-96_L7
K562-96_L7.3_3	hg38	3723302	3711470	0.01	0.25	2296472	0.6187	0.012975	0.012362	411810	0.014	0.0151881	203.876	0.716599	0.174024	0.130635	0.081402	0.235	512141	0.417924	0.00710739	0.00726565	K562-96_L7
K562-96_L7.6_5	hg38	5479692	5460810	0.01	0.24	3577733	0.6551	0.020063	0.019191	627488	0.0213	0.00883448	212.536	0.72087	0.256117	0.19571	0.12863	0.23	801352	0.417437	0.00877912	0.00933466	K562-96_L7
K562-96_L7.6_4	hg38	7820562	7777352	0.01	0.27	5445667	0.7001	0.029801	0.028404	966708	0.0328	0.00747316	191.021	0.705771	0.365528	0.268568	0.188541	0.23	1235897	0.422841	0.00829473	0.0086132	K562-96_L7
K562-96_L4.11_3	hg38	10493416	10473436	0.01	0.25	7410146	0.7075	0.038391	0.036705	1350992	0.0459	0.0188067	191.174	0.71024	0.490455	0.370578	0.263611	0.235	1797331	0.452932	0.00766483	0.007891	K562-96_L4
K562-96_L4.6_6	hg38	15481096	15447918	0.01	0.27	11305101	0.7318	0.055919	0.053376	1690484	0.0574	0.0071143	184.602	0.72069	0.723576	0.531887	0.390643	0.23	2219577	0.413649	0.00798097	0.00832489	K562-96_L4
K562-96_L7.4_4	hg38	2921630	2904720	0.01	0.27	1908539	0.657	0.01087	0.010304	370340	0.0125	0.0237839	186.352	0.699855	0.136555	0.099897	0.066338	0.24	451209	0.435029	0.00886355	0.00908188	K562-96_L7
K562-96_L4.8_0	hg38	13795366	13762484	0.01	0.25	9881497	0.718	0.052115	0.04978	1714336	0.0583	0.0115791	188.076	0.70801	0.644786	0.486788	0.350821	0.23	2245928	0.437002	0.00806402	0.0083197	K562-96_L4
K562-96_L4.9_7	hg38	12998380	12964662	0.01	0.24	9178538	0.7079	0.049392	0.047129	1570661	0.0534	0.0110267	193.553	0.711908	0.607536	0.463561	0.328408	0.23	2022578	0.432693	0.0084984	0.00892223	K562-96_L4
K562-96_L4.7_0	hg38	15475158	15429876	0.01	0.26	11236454	0.7282	0.060497	0.057607	1985902	0.0675	0.00730533	190.288	0.717269	0.723299	0.539974	0.394158	0.23	2509823	0.448613	0.00809044	0.0082647	K562-96_L4
K562-96_L7.4_2	hg38	16995424	16951968	0.01	0.26	12239201	0.7219	0.065441	0.062226	1980248	0.0673	0.00582547	181.096	0.706744	0.794355	0.589122	0.426942	0.225	2516160	0.417708	0.00841146	0.00879832	K562-96_L7
K562-96_L7.3_5	hg38	4600550	4585916	0.01	0.25	2834348	0.618	0.015988	0.015226	568838	0.0193	0.024847	212.359	0.723374	0.215026	0.162854	0.101128	0.24	708001	0.475061	0.00743666	0.00759908	K562-96_L7
K562-96_L7.5_0	hg38	3239634	3226572	0.01	0.24	2224777	0.6895	0.013546	0.012868	387624	0.0131	0.00810227	198.948	0.707608	0.151418	0.115318	0.079598	0.225	457869	0.41212	0.0293844	0.0310128	K562-96_L7
K562-96_L7.4_1	hg38	4492944	4466504	0.01	0.23	2964670	0.6637	0.017802	0.017009	566250	0.0192	0.011164	220.525	0.718135	0.209997	0.163306	0.108643	0.23	708555	0.427591	0.00727747	0.00729285	K562-96_L7
K562-96_L7.7_7	hg38	8815982	8779898	0.01	0.25	6047794	0.6888	0.03409	0.03245	1061414	0.0361	0.00938958	197.495	0.715265	0.412053	0.310529	0.214404	0.23	1318782	0.423335	0.00864179	0.00900492	K562-96_L7
K562-96_L7.8_4	hg38	2773484	2758654	0.01	0.26	1837996	0.6662	0.01034	0.009843	336488	0.0114	0.0141143	192.875	0.702672	0.12963	0.096036	0.064283	0.235	422619	0.410351	0.00831172	0.00828872	K562-96_L7
K562-96_L7.8_6	hg38	4538332	4527022	0.01	0.26	3008665	0.6646	0.015626	0.014899	508768	0.0173	0.0210294	192.648	0.715918	0.212118	0.157521	0.105296	0.235	656424	0.424745	0.00823294	0.00836927	K562-96_L7
K562-96_L7.5_2	hg38	8118160	8094740	0.01	0.26	5582905	0.6896	0.029814	0.028449	1014783	0.0345	0.0144698	196.004	0.711172	0.379437	0.282322	0.195364	0.235	1311012	0.450438	0.00771442	0.00788474	K562-96_L7
K562-96_L7.5_6	hg38	7093462	7075534	0.01	0.26	4833380	0.6831	0.025165	0.024063	806007	0.0274	0.012342	199.977	0.718739	0.331543	0.247482	0.169646	0.23	1055677	0.415303	0.00718974	0.00751181	K562-96_L7
K562-96_L7.11_3	hg38	10457634	10433514	0.01	0.25	7325730	0.7021	0.038467	0.036784	1351608	0.0459	0.0189889	191.28	0.705752	0.488783	0.369228	0.260708	0.235	1799382	0.452485	0.00772567	0.00794354	K562-96_L7
K562-96_L7.11_1	hg38	9450728	9401910	0.01	0.22	6353690	0.6757	0.036794	0.035324	1214790	0.0413	0.0110339	227.194	0.720645	0.441721	0.345156	0.233099	0.23	1579590	0.456091	0.006939	0.00699014	K562-96_L7
K562-96_L7.6_2	hg38	8088822	8062486	0.01	0.27	5609020	0.6956	0.029593	0.02821	939220	0.0319	0.00719082	190.586	0.710408	0.378066	0.277335	0.193646	0.23	1211202	0.424288	0.00715409	0.00748858	K562-96_L7
K562-96_L7.9_5	hg38	3205288	3194332	0.01	0.24	1940786	0.6075	0.010841	0.010347	377376	0.0128	0.0341999	216.456	0.717815	0.149813	0.114722	0.07013	0.24	477049	0.447635	0.00790701	0.0081778	K562-96_L7
K562-96_L7.10_5	hg38	2890946	2883088	0.01	0.24	1860662	0.6453	0.010272	0.009813	320023	0.0108	0.0220305	211.782	0.71983	0.13512	0.103346	0.067027	0.23	407903	0.397462	0.00807397	0.00850175	K562-96_L7
K562-96_L7.4_6	hg38	10108762	10081526	0.01	0.27	7079384	0.7022	0.036481	0.034696	1238089	0.0421	0.0128108	180.434	0.710961	0.472477	0.34672	0.244487	0.235	1578691	0.453955	0.00861698	0.00886521	K562-96_L7
K562-96_L7.1_3	hg38	16789742	16752278	0.01	0.24	11812879	0.7051	0.064239	0.06148	2193631	0.0746	0.00914832	199.151	0.705562	0.784741	0.598239	0.422449	0.23	2918685	0.466366	0.00797197	0.00819258	K562-96_L7
K562-96_L7.7_2	hg38	8821148	8787636	0.01	0.27	5993604	0.682	0.032244	0.030699	1156191	0.0393	0.0130254	196.879	0.718805	0.412294	0.302749	0.2073	0.235	1461456	0.489085	0.00739713	0.00748395	K562-96_L7
K562-96_L7.11_7	hg38	2897466	2881702	0.01	0.26	1911205	0.6632	0.010749	0.010234	363290	0.0123	0.0114054	189.022	0.692374	0.135425	0.100782	0.066879	0.24	457641	0.440037	0.0108345	0.0114258	K562-96_L7
K562-96_L7.10_4	hg38	4415310	4392746	0.01	0.26	2971497	0.6764	0.016903	0.016114	520134	0.0176	0.00852633	199.528	0.707386	0.206368	0.153032	0.104232	0.23	652297	0.420768	0.00861983	0.00892118	K562-96_L7
K562-96_L7.4_3	hg38	11511732	11481900	0.01	0.24	8083759	0.704	0.045911	0.043818	1466446	0.0498	0.00590408	200.209	0.711882	0.538051	0.412428	0.291168	0.23	1853922	0.409575	0.00792714	0.0081	K562-96_L7
K562-96_L7.7_6	hg38	8401712	8375706	0.01	0.26	5791840	0.6915	0.031041	0.029599	969700	0.0329	0.00921442	200.663	0.727719	0.39269	0.291316	0.202012	0.23	1217555	0.419331	0.00732198	0.00748239	K562-96_L7
K562-96_L7.6_0	hg38	10640558	10600392	0.01	0.26	7452143	0.703	0.041155	0.039277	1312739	0.0446	0.00817877	195.092	0.705599	0.497332	0.37262	0.262612	0.23	1690411	0.421345	0.00763751	0.00792811	K562-96_L7
K562-96_L7.2_3	hg38	15283184	15245270	0.01	0.26	10501971	0.6888	0.055418	0.052899	1883162	0.064	0.0106787	197.47	0.711558	0.714326	0.532057	0.366821	0.235	2464065	0.475936	0.00881233	0.00898482	K562-96_L7
K562-96_L7.7_4	hg38	8955728	8903938	0.01	0.27	6196628	0.6959	0.034881	0.033206	1087899	0.037	0.00907285	199.175	0.715997	0.418585	0.309696	0.216072	0.23	1353867	0.42058	0.00842847	0.00862538	K562-96_L7
K562-96_L7.6_3	hg38	10535228	10504340	0.01	0.25	7198841	0.6853	0.038866	0.037165	1211134	0.0411	0.00889559	201.375	0.71402	0.492409	0.373184	0.25629	0.23	1581059	0.394977	0.00789192	0.00819478	K562-96_L7
K562-96_L7.10_6	hg38	4863622	4852000	0.01	0.26	3335121	0.6873	0.017491	0.016684	552207	0.0187	0.012328	196.81	0.718532	0.227322	0.168486	0.11624	0.23	711039	0.423545	0.00757939	0.00788668	K562-96_L7
K562-96_L7.8_7	hg38	7457524	7428108	0.01	0.24	4948167	0.6661	0.027646	0.026399	880541	0.0299	0.0128477	199.959	0.706355	0.348559	0.266132	0.177626	0.23	1134557	0.411108	0.00835341	0.00879254	K562-96_L7
K562-96_L7.11_5	hg38	5823682	5806370	0.01	0.23	3765931	0.6485	0.021237	0.020324	681676	0.0231	0.00968531	214.676	0.715678	0.272195	0.209946	0.136555	0.23	881663	0.421142	0.00749974	0.00782413	K562-96_L7
K562-96_L7.6_7	hg38	12397716	12357046	0.01	0.25	8776747	0.7102	0.047495	0.045362	1558740	0.053	0.0062963	193.73	0.707313	0.579461	0.435977	0.310026	0.23	2030836	0.44863	0.00851366	0.00898875	K562-96_L7
K562-96_L7.11_4	hg38	8160202	8119200	0.01	0.26	5724401	0.705	0.032025	0.030487	1046557	0.0355	0.00618237	189.844	0.699807	0.381402	0.282899	0.199818	0.23	1329243	0.422707	0.00850597	0.00862237	K562-96_L7
K562-96_L7.8_0	hg38	13701254	13661162	0.01	0.25	9723340	0.7117	0.05217	0.049835	1713535	0.0582	0.0115281	188.01	0.702475	0.640387	0.483254	0.345253	0.23	2246909	0.437569	0.00809404	0.00829902	K562-96_L7
K562-96_L7.9_6	hg38	11746364	11719206	0.01	0.26	8404310	0.7171	0.043553	0.041577	1392442	0.0473	0.00541352	191.391	0.718076	0.549017	0.409791	0.294479	0.23	1806385	0.415532	0.00731702	0.00762089	K562-96_L7
K562-96_L7.4_0	hg38	18311718	18250614	0.01	0.24	13394478	0.7339	0.074955	0.071555	2558432	0.087	0.00674265	194.896	0.705452	0.855878	0.651067	0.478804	0.235	3303965	0.463124	0.00807378	0.00834563	K562-96_L7
K562-96_L7.6_6	hg38	15447320	15408626	0.01	0.27	11189756	0.7262	0.056024	0.053483	1693781	0.0576	0.00719723	184.406	0.716705	0.721997	0.530563	0.386748	0.23	2227762	0.41389	0.00802262	0.00835001	K562-96_L7
K562-96_L7.7_0	hg38	15414488	15360882	0.01	0.26	11075362	0.721	0.060659	0.057764	1991738	0.0677	0.00733981	189.977	0.71207	0.720463	0.537481	0.388516	0.23	2519150	0.449207	0.00813292	0.00829504	K562-96_L7
K562-96_L7.9_7	hg38	12957480	12918726	0.01	0.24	9067927	0.7019	0.049511	0.047248	1573092	0.0535	0.0111099	193.313	0.707212	0.605624	0.461877	0.324515	0.23	2027369	0.433057	0.00853664	0.00892153	K562-96_L7
K562-96_L4.0_2	hg38	1855574	1847580	0.01	0.28	1049782	0.5681	0.005448	0.005148	223993	0.0076	0.0881575	184.218	0.700082	0.086728	0.062524	0.036204	0.255	278730	0.490647	0.00810912	0.00843722	K562-96_L4
K562-96_L4.3_6	hg38	280182	277782	0.01	0.32	60522	0.2178	0.00036	0.00034	10908	0.0003	0.00886955	181.042	0.692687	0.013095	0.008961	0.002055	0.285	13098	0.42747	0.00834172	0.00963145	K562-96_L4
K562-96_L4.0_0	hg38	809904	803214	0.01	0.27	417050	0.5192	0.002406	0.002277	79835	0.0027	0.0822758	199.09	0.689479	0.037854	0.027831	0.014723	0.25	97087	0.440028	0.00897919	0.00933721	K562-96_L4
K562-96_L4.0_5	hg38	672162	668678	0.01	0.25	342340	0.5119	0.001921	0.001828	63745	0.0021	0.0878086	213.436	0.708008	0.031416	0.023773	0.012336	0.25	78141	0.433511	0.0085937	0.00917993	K562-96_L4
K562-96_L4.1_7	hg38	233700	230508	0.02	0.31	68083	0.2953	0.000815	0.000766	24349	0.0008	0.010614	194.769	0.485829	0.010922	0.007543	0.002412	0.27	26384	0.419686	0.0115718	0.0123195	K562-96_L4
K562-96_L4.1_6	hg38	753786	750874	0.01	0.29	371425	0.4946	0.001897	0.001795	62265	0.0021	0.107673	195.579	0.705125	0.035231	0.025359	0.012849	0.25	77951	0.416236	0.00826035	0.00866912	K562-96_L4
K562-96_L4.0_6	hg38	1367976	1360196	0.01	0.27	800608	0.5885	0.004293	0.004083	162782	0.0055	0.0515226	197.64	0.709455	0.063938	0.047142	0.027922	0.25	203933	0.454576	0.00874665	0.00868524	K562-96_L4
K562-96_L7.0_5	hg38	670964	666638	0.01	0.25	337204	0.5058	0.001913	0.00182	63252	0.0021	0.086684	212.823	0.706138	0.03136	0.023715	0.012165	0.25	77292	0.429411	0.0085621	0.0089834	K562-96_L7
K562-96_L7.0_2	hg38	1840362	1830926	0.01	0.28	1030722	0.5629	0.005433	0.005136	223751	0.0076	0.0869926	183.747	0.695133	0.086017	0.061981	0.035572	0.255	279024	0.489947	0.00815221	0.0085788	K562-96_L7
K562-96_L7.0_6	hg38	1357356	1347988	0.01	0.27	783280	0.581	0.004276	0.004066	162707	0.0055	0.0522353	197.238	0.70384	0.063441	0.046725	0.027319	0.25	203816	0.455445	0.00874444	0.00878792	K562-96_L7
K562-96_L4.10_2	hg38	216116	214822	0.01	0.33	48716	0.2267	0.000299	0.000282	9865	0.0003	0.0105345	193.699	0.6877	0.010101	0.006859	0.001686	0.28	12013	0.444518	0.0083358	0.00764889	K562-96_L4
K562-96_L7.0_0	hg38	803784	795964	0.01	0.27	407770	0.5122	0.002367	0.002241	78693	0.0026	0.0838592	198.604	0.68581	0.037568	0.027588	0.014401	0.25	95914	0.440958	0.00913324	0.00946261	K562-96_L7
K562-96_L7.1_7	hg38	228072	224316	0.02	0.32	62974	0.2807	0.000704	0.000662	21594	0.0007	0.0108955	192.895	0.511999	0.010659	0.007347	0.002223	0.27	23555	0.423817	0.0123736	0.0130336	K562-96_L7
K562-96_L7.1_6	hg38	749254	745658	0.01	0.29	366385	0.4913	0.001888	0.001787	61788	0.0021	0.105822	195.057	0.701673	0.035019	0.025179	0.012675	0.25	77527	0.416178	0.0079802	0.00842564	K562-96_L7
K562-96_L7.3_6	hg38	281570	278872	0.01	0.32	59834	0.2145	0.000354	0.000334	10921	0.0003	0.00818764	182.708	0.692797	0.01316	0.009009	0.002032	0.285	13169	0.434429	0.00870401	0.00983322	K562-96_L7
K562-96_L7.10_2	hg38	217018	215496	0.01	0.32	49407	0.2292	0.000294	0.000278	9592	0.0003	0.0103543	193.727	0.695392	0.010143	0.006899	0.001706	0.28	11808	0.456301	0.00866252	0.00781869	K562-96_L7

## Sheet: Neuron
sciCabernet squencing data of mouse neuron cells
SampleID	Species	Total_reads	Clean_Reads	Reads_Clean_rate	Base_Clean_rate	reads_aligned	Align_rate	Genome_Cov	CHcorrected_GenomeCov	CpG_detected	CpG_coverage	chrM_readsN	MeanFragment_len	DupRate	Raw_depth	Clean_depth	Align_depth	GC_content	Seqed_CpGs	Bismark_mCpG_ConversionRate	mCHG_ratio	mCHH_ratio	Plate
20220225MBsci_6.0_1	mm10	273952	263550	0.04	0.32	57840	0.2194	0.000278	0.00027	6530	0.0002	3.45781e-05	169.647	0.751184	0.015076	0.010323	0.002251	0.295	9596	0.788037	0.0249576	0.0304295	20220225MBsci_6
20220225MBsci_6.0_0	mm10	948534	931446	0.02	0.31	264416	0.2838	0.001449	0.001398	31722	0.0014	0.000249607	167.882	0.746295	0.052202	0.036236	0.010417	0.28	43252	0.778022	0.0275157	0.0341873	20220225MBsci_6
20220225MBsci_6.0_3	mm10	2035240	2013128	0.02	0.34	587777	0.2919	0.002643	0.002574	61256	0.0028	0.00187826	165.718	0.762303	0.112009	0.073989	0.022518	0.29	92703	0.786253	0.0258356	0.032107	20220225MBsci_6
20220225MBsci_6.0_4	mm10	2769746	2733724	0.02	0.34	780367	0.2854	0.003706	0.003613	85718	0.0039	0.00959036	177.944	0.758535	0.152433	0.10183	0.030699	0.29	129736	0.78531	0.0330138	0.0428407	20220225MBsci_6
20220225MBsci_6.0_7	mm10	1168984	1152740	0.02	0.33	361543	0.3136	0.001713	0.001656	39547	0.0018	0.00217402	155.563	0.755511	0.064335	0.043276	0.013765	0.28	56645	0.768929	0.0266414	0.0333339	20220225MBsci_6
20220225MBsci_6.0_6	mm10	1678392	1655602	0.02	0.31	619853	0.3743	0.002703	0.002632	63057	0.0028	0.00213276	170.761	0.770147	0.09237	0.063782	0.023738	0.275	95744	0.804311	0.0223203	0.0295837	20220225MBsci_6
20220225MBsci_6.0_5	mm10	8305986	8246466	0.01	0.31	3812974	0.4623	0.016757	0.016381	381302	0.0174	0.000632577	167.107	0.765658	0.45712	0.316756	0.150333	0.26	589571	0.790831	0.0210934	0.0272445	20220225MBsci_6
20220225MBsci_6.1_0	mm10	6633600	6559456	0.02	0.33	2930052	0.4466	0.012217	0.01193	281287	0.0128	8.8053e-05	158.799	0.76789	0.36508	0.246895	0.113565	0.27	433227	0.806169	0.0303844	0.0390225	20220225MBsci_6
20220225MBsci_6.1_2	mm10	6702530	6631156	0.02	0.34	2781289	0.4194	0.01117	0.010894	254346	0.0116	0.00478052	156.131	0.772862	0.368873	0.245259	0.106118	0.27	391680	0.807264	0.0265797	0.034321	20220225MBsci_6
20220225MBsci_6.1_1	mm10	11446516	11282724	0.02	0.28	5977516	0.5297	0.027813	0.027203	599848	0.0274	1.97406e-05	180.092	0.762236	0.629959	0.456078	0.241005	0.245	926859	0.808509	0.0256966	0.0329153	20220225MBsci_6
20220225MBsci_6.1_7	mm10	2131978	2091918	0.02	0.34	722637	0.3454	0.003298	0.003197	75886	0.0034	5.53528e-06	156.73	0.759658	0.117333	0.078316	0.027411	0.275	110680	0.814284	0.0434642	0.0539345	20220225MBsci_6
20220225MBsci_6.1_3	mm10	13251120	13146438	0.01	0.33	6764814	0.5145	0.026132	0.025515	590934	0.027	2.36518e-05	150.432	0.776206	0.729275	0.490831	0.25727	0.26	916858	0.78371	0.0266886	0.0344822	20220225MBsci_6
20220225MBsci_6.1_6	mm10	11604194	11502774	0.01	0.33	5602242	0.487	0.021506	0.021011	488855	0.0223	0.00265251	158.694	0.781932	0.638636	0.429386	0.213975	0.265	762082	0.825683	0.0331359	0.0424919	20220225MBsci_6
20220225MBsci_6.1_4	mm10	14148392	13972180	0.02	0.3	7287552	0.5215	0.032492	0.03173	702007	0.0321	1.31731e-05	171.227	0.764182	0.778656	0.545884	0.285599	0.25	1081268	0.802915	0.0274503	0.0356078	20220225MBsci_6
20220225MBsci_6.2_0	mm10	4792460	4738622	0.02	0.35	1566806	0.3306	0.006473	0.006317	146516	0.0067	0.003772	160.854	0.770445	0.263753	0.17339	0.060334	0.28	226034	0.794894	0.0260993	0.0347662	20220225MBsci_6
20220225MBsci_6.2_1	mm10	6416940	6323698	0.02	0.3	3099685	0.4901	0.013803	0.013502	303610	0.0138	3.29066e-05	178.278	0.769586	0.353156	0.248743	0.123042	0.255	469142	0.856389	0.0395695	0.0490862	20220225MBsci_6
20220225MBsci_6.1_5	mm10	24411188	24235174	0.01	0.3	13219710	0.5454	0.053894	0.052719	1182913	0.054	0.000100153	162.225	0.771947	1.34347	0.941391	0.515923	0.25	1867208	0.790174	0.021923	0.0284626	20220225MBsci_6
20220225MBsci_6.2_3	mm10	8221680	8153558	0.01	0.35	3611667	0.4429	0.013941	0.013619	317442	0.0145	0.000313982	154.082	0.77862	0.45248	0.298132	0.137018	0.27	494222	0.795347	0.0252664	0.032834	20220225MBsci_6
20220225MBsci_6.2_5	mm10	8631636	8558594	0.01	0.34	3822957	0.4466	0.015061	0.014717	343544	0.0157	0.000114048	158.355	0.777443	0.475042	0.31754	0.146667	0.265	535037	0.80264	0.0215172	0.0281625	20220225MBsci_6
20220225MBsci_6.2_2	mm10	13787704	13675300	0.01	0.32	7237787	0.5292	0.029435	0.02875	644067	0.0294	0.000265551	163.174	0.774712	0.758806	0.521627	0.278666	0.25	1003735	0.800831	0.024715	0.0323046	20220225MBsci_6
20220225MBsci_6.2_7	mm10	1116512	1087560	0.03	0.35	312951	0.2877	0.001462	0.001421	34197	0.0015	7.02985e-05	168.355	0.758216	0.061447	0.040364	0.011941	0.285	50438	0.819025	0.0406589	0.0520992	20220225MBsci_6
20220225MBsci_6.2_6	mm10	10350004	10261958	0.01	0.33	4845168	0.4721	0.018451	0.018039	409480	0.0187	0.000482955	162.217	0.785781	0.569612	0.382233	0.184918	0.26	642771	0.771113	0.0218099	0.0284993	20220225MBsci_6
20220225MBsci_6.2_4	mm10	14881224	14695034	0.02	0.31	7756793	0.5278	0.033999	0.033217	728926	0.0333	4.48639e-05	173.293	0.768199	0.818988	0.571205	0.302523	0.245	1126245	0.818634	0.0229924	0.0300988	20220225MBsci_6
20220225MBsci_6.3_0	mm10	7161342	7073094	0.02	0.32	3041527	0.43	0.013481	0.013171	300586	0.0137	3.55085e-05	171.723	0.766906	0.394124	0.27173	0.119655	0.265	460481	0.800129	0.0264229	0.0342131	20220225MBsci_6
20220225MBsci_6.3_1	mm10	10314336	10149002	0.02	0.29	5094447	0.5019	0.023367	0.022849	501142	0.0229	0.00108864	183.19	0.766964	0.567649	0.407804	0.203999	0.245	774635	0.830623	0.0219889	0.0286296	20220225MBsci_6
20220225MBsci_6.3_4	mm10	5643886	5558596	0.02	0.33	2163216	0.3891	0.009298	0.009063	202229	0.0092	0.00102717	166.035	0.769908	0.310611	0.208786	0.083204	0.27	308016	0.80488	0.0243467	0.0321014	20220225MBsci_6
20220225MBsci_6.3_3	mm10	13029070	12911984	0.01	0.31	6512114	0.5043	0.027913	0.027283	619624	0.0283	0.000423211	169.545	0.770825	0.717055	0.500314	0.256383	0.255	961658	0.779261	0.0189083	0.0249612	20220225MBsci_6
20220225MBsci_6.3_2	mm10	16137728	15982270	0.01	0.3	8529310	0.5336	0.036693	0.03585	798828	0.0365	0.000256762	171.895	0.770116	0.88814	0.622434	0.332518	0.245	1242187	0.844552	0.0225118	0.0288145	20220225MBsci_6
20220225MBsci_6.3_7	mm10	4308346	4248280	0.02	0.34	1510448	0.3555	0.006875	0.006707	156017	0.0071	0.000174783	172.919	0.764284	0.237109	0.158267	0.058392	0.275	235565	0.803133	0.0317092	0.0401643	20220225MBsci_6
20220225MBsci_6.4_0	mm10	6218948	6127996	0.02	0.32	2519907	0.4112	0.011121	0.010859	246522	0.0112	0.000660342	166.7	0.764957	0.342259	0.233513	0.099023	0.27	377971	0.809298	0.0232113	0.0305372	20220225MBsci_6
20220225MBsci_6.3_5	mm10	19939212	19769392	0.01	0.3	10643094	0.5383	0.044667	0.043684	977521	0.0447	4.0026e-05	169.41	0.773696	1.09735	0.772997	0.417804	0.25	1527851	0.80343	0.024859	0.0316991	20220225MBsci_6
20220225MBsci_6.4_2	mm10	5624030	5541798	0.02	0.34	2139804	0.3861	0.008924	0.008706	203476	0.0093	0.000229928	161.238	0.771297	0.309518	0.205895	0.08241	0.275	312904	0.832287	0.032784	0.0409164	20220225MBsci_6
20220225MBsci_6.4_1	mm10	6237574	6116864	0.02	0.29	2839645	0.4642	0.013233	0.012931	288025	0.0131	0.000314828	179.249	0.762926	0.343284	0.245671	0.114342	0.255	441411	0.763393	0.0202271	0.0265575	20220225MBsci_6
20220225MBsci_6.3_6	mm10	20625374	20444004	0.01	0.32	11088004	0.5423	0.042787	0.041839	933161	0.0426	0.000811327	164.822	0.78476	1.13512	0.783103	0.425635	0.25	1467048	0.822928	0.0265088	0.0336587	20220225MBsci_6
20220225MBsci_6.4_4	mm10	11519068	11350924	0.02	0.31	5936282	0.5229	0.025942	0.025323	568130	0.0259	0.000159359	168.531	0.767912	0.633952	0.443137	0.232003	0.255	871301	0.782684	0.0263521	0.0344025	20220225MBsci_6
20220225MBsci_6.5_0	mm10	9771334	9657396	0.02	0.32	4642881	0.4807	0.019576	0.019117	424167	0.0193	2.36922e-05	160.458	0.766167	0.537765	0.36867	0.180975	0.255	654164	0.778196	0.0106398	0.0126292	20220225MBsci_6
20220225MBsci_6.4_3	mm10	23769666	23577274	0.01	0.3	12987749	0.5508	0.053719	0.052525	1174987	0.0537	0.000225751	161.817	0.770983	1.30816	0.919135	0.508296	0.25	1842686	0.810166	0.0214873	0.0275186	20220225MBsci_6
20220225MBsci_6.4_7	mm10	17515942	17361382	0.01	0.3	9399267	0.5413	0.04051	0.039597	892776	0.0408	0.00119477	163.842	0.766156	0.96399	0.678018	0.370068	0.25	1387111	0.810025	0.0233438	0.0298885	20220225MBsci_6
20220225MBsci_6.4_5	mm10	22709676	22509306	0.01	0.3	12265145	0.5448	0.051182	0.050047	1113962	0.0509	0.000276882	164.417	0.771582	1.24983	0.882754	0.482642	0.25	1745562	0.772362	0.0230866	0.0297992	20220225MBsci_6
20220225MBsci_6.5_1	mm10	10017758	9862246	0.02	0.28	4958485	0.5027	0.023462	0.022942	505409	0.0231	3.22679e-06	181.065	0.760042	0.551327	0.397993	0.199976	0.245	779058	0.755299	0.0117006	0.0144087	20220225MBsci_6
20220225MBsci_6.5_4	mm10	5450582	5358728	0.02	0.34	1833096	0.342	0.008168	0.00796	187883	0.0085	8.6193e-05	165.134	0.762667	0.299972	0.199074	0.070848	0.275	284273	0.765845	0.014224	0.0179121	20220225MBsci_6
20220225MBsci_6.4_6	mm10	27121274	26887046	0.01	0.31	15020915	0.5586	0.057687	0.056375	1248631	0.057	6.52424e-06	159.726	0.782997	1.49262	1.03524	0.578255	0.245	1962300	0.806577	0.023753	0.0307057	20220225MBsci_6
20220225MBsci_6.5_2	mm10	12054062	11938550	0.01	0.33	6108942	0.5116	0.025006	0.024391	546123	0.0249	2.45542e-05	157.218	0.770543	0.663395	0.450321	0.234321	0.255	840178	0.756869	0.0111248	0.0131414	20220225MBsci_6
20220225MBsci_6.6_0	mm10	5313038	5245838	0.02	0.34	1616872	0.3082	0.007001	0.00683	159801	0.0073	0.000880713	163.013	0.764748	0.292403	0.193639	0.063054	0.28	244535	0.768119	0.0158687	0.0198994	20220225MBsci_6
20220225MBsci_6.6_1	mm10	5173014	5092142	0.02	0.31	2271777	0.4461	0.010093	0.009861	226576	0.0103	0.000390883	172.245	0.765516	0.284696	0.197649	0.089532	0.255	349499	0.760494	0.00963092	0.0114811	20220225MBsci_6
20220225MBsci_6.5_5	mm10	15356214	15221998	0.01	0.33	7517761	0.4938	0.029653	0.028958	663321	0.0303	5.85281e-06	153.505	0.773192	0.845129	0.572469	0.288291	0.26	1032395	0.763393	0.0125887	0.0152623	20220225MBsci_6
20220225MBsci_6.6_2	mm10	7599922	7521940	0.02	0.34	3466366	0.4608	0.013948	0.013605	314066	0.0143	4.2696e-05	156.263	0.772514	0.418261	0.278587	0.131914	0.26	484652	0.771073	0.0138454	0.0167499	20220225MBsci_6
20220225MBsci_6.6_5	mm10	4523972	4471382	0.02	0.38	960558	0.2148	0.00395	0.003849	100327	0.0045	0.000605898	155.512	0.769517	0.248976	0.155653	0.036469	0.3	154000	0.751565	0.011034	0.0130896	20220225MBsci_6
20220225MBsci_6.6_3	mm10	10651652	10563980	0.01	0.34	4792221	0.4536	0.019063	0.018618	426730	0.0195	0.000118108	154.687	0.772804	0.586213	0.392298	0.183379	0.26	664601	0.774104	0.0107744	0.0128781	20220225MBsci_6
20220225MBsci_6.5_3	mm10	26909812	26714122	0.01	0.31	14894568	0.5575	0.06159	0.060206	1347896	0.0616	9.93651e-06	160.15	0.769215	1.48098	1.03529	0.581235	0.245	2113868	0.768842	0.0123237	0.0147337	20220225MBsci_6
20220225MBsci_6.5_6	mm10	27946808	27718400	0.01	0.32	15444322	0.5571	0.057841	0.056558	1261433	0.0576	9.60871e-05	156.635	0.781015	1.53805	1.05579	0.589966	0.245	2005366	0.75184	0.0104418	0.0125197	20220225MBsci_6
20220225MBsci_6.7_1	mm10	3637696	3557516	0.03	0.29	1596854	0.4488	0.007675	0.007507	170334	0.0077	4.25837e-05	196.172	0.767707	0.2002	0.144014	0.064713	0.255	261316	0.818197	0.0253943	0.033616	20220225MBsci_6
20220225MBsci_6.6_4	mm10	16138204	15936456	0.02	0.31	8482212	0.5322	0.036928	0.036059	801522	0.0366	0	168.823	0.765473	0.888166	0.616513	0.329125	0.245	1237350	0.767433	0.0149209	0.0186261	20220225MBsci_6
20220225MBsci_6.6_6	mm10	16728500	16599844	0.01	0.33	8742317	0.5266	0.032238	0.03151	714872	0.0326	3.66036e-06	155.135	0.785294	0.920653	0.617238	0.329725	0.255	1126357	0.770191	0.0150002	0.0187715	20220225MBsci_6
20220225MBsci_6.5_7	mm10	30664846	30444306	0.01	0.3	17234810	0.5661	0.070778	0.069174	1539789	0.0704	5.80221e-07	157.847	0.766608	1.68764	1.18231	0.670585	0.245	2425493	0.767331	0.0169934	0.0208669	20220225MBsci_6
20220225MBsci_6.7_2	mm10	9825098	9731422	0.01	0.31	5141345	0.5283	0.021194	0.020696	469313	0.0214	0.000631352	168.845	0.777993	0.540724	0.373158	0.198843	0.255	724157	0.823929	0.0320512	0.0405544	20220225MBsci_6
20220225MBsci_6.7_0	mm10	13242426	13112534	0.01	0.3	7136484	0.5442	0.030485	0.029791	663089	0.0303	0.000263715	171.961	0.773081	0.728797	0.514301	0.280494	0.245	1026727	0.789514	0.0193286	0.0252579	20220225MBsci_6
20220225MBsci_6.7_4	mm10	8215112	8098446	0.02	0.31	4106156	0.507	0.017683	0.017258	385197	0.0176	3.9453e-05	173.662	0.775491	0.452118	0.312465	0.159814	0.255	588238	0.799435	0.0230128	0.0296985	20220225MBsci_6
20220225MBsci_6.7_6	mm10	7729098	7652892	0.01	0.33	3796314	0.496	0.014509	0.014178	321544	0.0147	0.00307772	166.603	0.790726	0.425371	0.287914	0.145595	0.26	500271	0.835551	0.0305074	0.0385186	20220225MBsci_6
20220225MBsci_6.7_5	mm10	10158000	10065486	0.01	0.31	5249701	0.5215	0.021635	0.021151	476159	0.0217	0.000748233	170.613	0.780057	0.559045	0.390493	0.205441	0.255	739579	0.833275	0.0388492	0.0495185	20220225MBsci_6
20220225MBsci_6.7_3	mm10	13137252	13028496	0.01	0.3	6926023	0.5316	0.029034	0.02839	638448	0.0291	0.000339589	170.527	0.776224	0.723008	0.506419	0.271763	0.25	994570	0.79223	0.0222873	0.0286155	20220225MBsci_6
20220225MBsci_6.6_7	mm10	25039878	24865286	0.01	0.31	13983890	0.5623	0.05694	0.05564	1247023	0.057	1.41592e-05	157.734	0.768873	1.37807	0.957383	0.540012	0.245	1957003	0.785343	0.0148261	0.0182952	20220225MBsci_6
20220225MBsci_6.8_0	mm10	7444552	7344290	0.02	0.32	3093146	0.4211	0.01364	0.013338	312008	0.0142	6.46591e-07	168.393	0.765291	0.409711	0.278979	0.122266	0.27	481599	0.777647	0.0242087	0.0313048	20220225MBsci_6
20220225MBsci_6.7_7	mm10	11308198	11212520	0.01	0.31	6013130	0.5362	0.025316	0.024739	562467	0.0257	0.000784616	167.946	0.774315	0.622346	0.434325	0.2352	0.255	870707	0.823332	0.030207	0.0387834	20220225MBsci_6
20220225MBsci_6.8_1	mm10	10804960	10628976	0.02	0.27	5531803	0.5204	0.026321	0.025771	569701	0.026	7.59246e-06	187.363	0.762718	0.594651	0.434354	0.225803	0.245	884389	0.785257	0.0223778	0.0292766	20220225MBsci_6
20220225MBsci_6.8_4	mm10	5906730	5811136	0.02	0.35	2044473	0.3518	0.008606	0.00839	193334	0.0088	0.00035706	159.938	0.77031	0.325076	0.213755	0.078679	0.28	294187	0.81866	0.0305764	0.0386414	20220225MBsci_6
20220225MBsci_6.9_0	mm10	4565072	4502486	0.02	0.35	1263527	0.2806	0.005397	0.005272	129358	0.0059	0	162.531	0.768078	0.251238	0.164241	0.04935	0.295	198592	0.791991	0.026128	0.033485	20220225MBsci_6
20220225MBsci_6.9_1	mm10	4833356	4753486	0.02	0.31	2115255	0.4449	0.009232	0.00902	201589	0.0092	0.000864198	170.556	0.769814	0.266003	0.185036	0.083844	0.265	310263	0.778278	0.0196216	0.0258171	20220225MBsci_6
20220225MBsci_6.9_4	mm10	5702874	5620086	0.02	0.35	1896225	0.3374	0.007778	0.007578	173960	0.0079	0.00265475	156.827	0.771647	0.313857	0.205641	0.072622	0.28	265647	0.782482	0.0198568	0.0258705	20220225MBsci_6
20220225MBsci_6.8_2	mm10	25841488	25642174	0.01	0.31	14530335	0.5666	0.058134	0.056835	1279141	0.0584	4.43211e-05	160.757	0.774986	1.42219	0.992648	0.564096	0.25	2016973	0.790741	0.0277821	0.0356314	20220225MBsci_6
20220225MBsci_6.8_3	mm10	26390214	26185528	0.01	0.3	14772436	0.5641	0.060873	0.059629	1348122	0.0616	5.91642e-05	164.921	0.772372	1.45239	1.02279	0.582141	0.25	2142550	0.802222	0.0293925	0.037268	20220225MBsci_6
20220225MBsci_6.8_6	mm10	25064096	24847202	0.01	0.31	13581091	0.5465	0.053721	0.052619	1181630	0.054	2.62129e-05	167.903	0.781117	1.3794	0.96317	0.531013	0.25	1882457	0.762413	0.0177043	0.0230289	20220225MBsci_6
20220225MBsci_6.8_7	mm10	24928374	24730630	0.01	0.3	13763922	0.5565	0.058125	0.056922	1289027	0.0589	8.98e-05	166.346	0.768801	1.37193	0.97153	0.543914	0.255	2037149	0.860445	0.0452453	0.0562661	20220225MBsci_6
20220225MBsci_6.9_3	mm10	13967526	13854122	0.01	0.33	6784595	0.4897	0.0254	0.024817	572083	0.0261	0.00013118	149.209	0.781365	0.768702	0.51615	0.258101	0.265	892266	0.830071	0.0420361	0.0513264	20220225MBsci_6
20220225MBsci_6.8_5	mm10	27727898	27494764	0.01	0.29	15158371	0.5513	0.063862	0.062573	1404119	0.0642	3.58878e-05	170.5	0.771199	1.52601	1.08858	0.603512	0.25	2232995	0.804826	0.0288588	0.0369184	20220225MBsci_6
20220225MBsci_6.10_0	mm10	1905194	1868894	0.02	0.33	800518	0.4283	0.003644	0.003539	81731	0.0037	7.24531e-05	161.726	0.762678	0.104852	0.071275	0.030755	0.265	119709	0.786933	0.0303238	0.0378776	20220225MBsci_6
20220225MBsci_6.10_1	mm10	729324	705294	0.04	0.33	232923	0.3302	0.001132	0.001099	25283	0.0011	1.71731e-05	171.291	0.757151	0.040138	0.027104	0.009106	0.275	36652	0.812152	0.0250897	0.033336	20220225MBsci_6
20220225MBsci_6.9_5	mm10	19032280	18879412	0.01	0.31	9848647	0.5216	0.039554	0.038683	876485	0.04	0.00108807	160.366	0.775215	1.04744	0.729722	0.385955	0.255	1374914	0.783159	0.0246271	0.0316696	20220225MBsci_6
20220225MBsci_6.10_4	mm10	5269170	5201824	0.02	0.33	2099695	0.4036	0.009649	0.009416	217975	0.0099	1.71453e-05	172.648	0.761469	0.289988	0.195173	0.082256	0.27	330878	0.797415	0.0219691	0.0288703	20220225MBsci_6
20220225MBsci_6.10_2	mm10	8184498	8098960	0.02	0.31	3717373	0.4589	0.017059	0.016662	387808	0.0177	0.00108195	178.383	0.762859	0.450433	0.311673	0.145902	0.255	596639	0.769651	0.0204174	0.0266199	20220225MBsci_6
20220225MBsci_6.9_7	mm10	16070840	15945760	0.01	0.31	8121105	0.5092	0.034397	0.033651	775621	0.0354	0.000539089	164.349	0.768765	0.884458	0.614942	0.319612	0.26	1211511	0.851624	0.0349179	0.0444297	20220225MBsci_6
20220225MBsci_6.10_7	mm10	2923534	2883518	0.02	0.33	1356942	0.4705	0.0057	0.005553	129746	0.0059	2.9478e-06	155.49	0.765567	0.160896	0.10889	0.051171	0.26	197121	0.786781	0.0265743	0.0341743	20220225MBsci_6
20220225MBsci_6.11_1	mm10	1060340	1032492	0.03	0.33	388790	0.3765	0.001798	0.001742	42685	0.0019	5.14417e-06	160.267	0.763171	0.058355	0.039452	0.015003	0.275	61929	0.817178	0.0385314	0.047695	20220225MBsci_6
20220225MBsci_6.11_0	mm10	2593558	2553878	0.02	0.32	1131822	0.4431	0.004947	0.004817	112000	0.0051	7.06825e-06	162.89	0.76746	0.142736	0.09734	0.043581	0.265	166707	0.779811	0.0284398	0.0354446	20220225MBsci_6
20220225MBsci_6.10_3	mm10	16158962	16046442	0.01	0.31	8516283	0.5307	0.036755	0.03594	841611	0.0384	0.000691381	167.419	0.767949	0.889308	0.618749	0.334542	0.255	1311036	0.822357	0.025317	0.032838	20220225MBsci_6
20220225MBsci_6.10_6	mm10	12418402	12320962	0.01	0.33	6261523	0.5082	0.02489	0.024337	570088	0.026	9.61427e-05	163.905	0.779583	0.683446	0.461473	0.240299	0.26	892196	0.796272	0.0241307	0.0313236	20220225MBsci_6
20220225MBsci_6.10_5	mm10	14193414	14078868	0.01	0.31	7045971	0.5004	0.031155	0.030468	713072	0.0326	0.00111156	173.12	0.766822	0.781134	0.545912	0.278622	0.255	1107027	0.792404	0.0260364	0.0339624	20220225MBsci_6
20220225MBsci_6.11_2	mm10	3757406	3712616	0.02	0.34	1622049	0.4369	0.006729	0.00654	151827	0.0069	5.67184e-05	155.406	0.775418	0.206788	0.137485	0.06119	0.27	225723	0.818415	0.0437929	0.0534851	20220225MBsci_6
20220225MBsci_6.11_3	mm10	4783698	4737584	0.01	0.34	2221784	0.4689	0.008772	0.008535	202821	0.0092	3.60071e-06	147.919	0.776087	0.26327	0.174137	0.082784	0.27	305947	0.782766	0.0288723	0.0359433	20220225MBsci_6
20220225MBsci_6.11_6	mm10	3558608	3515956	0.02	0.34	1527418	0.4344	0.00607	0.005899	136794	0.0062	5.10666e-05	153.663	0.780264	0.195848	0.130731	0.057351	0.27	204123	0.779432	0.0272222	0.0343599	20220225MBsci_6
20220225MBsci_6.11_7	mm10	4240602	4188722	0.02	0.34	1836267	0.4383	0.00781	0.007579	181766	0.0083	4.90125e-05	150.406	0.768981	0.233381	0.155754	0.06916	0.27	266128	0.78162	0.0343198	0.0418126	20220225MBsci_6
20220225MBsci_6.9_6	mm10	33793766	33546028	0.01	0.31	18830342	0.5613	0.070778	0.069288	1532400	0.07	0.000161866	160.92	0.784609	1.85984	1.29583	0.730395	0.245	2452484	0.806794	0.0220504	0.0285874	20220225MBsci_6
20220225MBsci_6.11_4	mm10	11167150	11028376	0.02	0.34	5154148	0.4673	0.021512	0.020978	497323	0.0227	3.45353e-05	159.002	0.769664	0.614584	0.411349	0.197785	0.265	759193	0.772951	0.0254011	0.0325715	20220225MBsci_6
20220225MBsci_6.11_5	mm10	16884356	16753646	0.01	0.31	7880284	0.4703	0.033093	0.032351	753301	0.0344	0.00105047	165.731	0.771491	0.92923	0.641516	0.307885	0.26	1171545	0.799395	0.0268088	0.0342162	20220225MBsci_6
20220225MBsci_1.0_4	mm10	3182596	3122964	0.02	0.35	821530	0.263	0.002452	0.002391	59331	0.0027	0.0134749	166.882	0.833859	0.175154	0.114196	0.031648	0.29	92653	0.786925	0.0232671	0.030687	20220225MBsci_1
20220225MBsci_1.1_0	mm10	2618774	2569658	0.02	0.36	591808	0.2303	0.001814	0.001771	43256	0.0019	0.000104764	166.645	0.831204	0.144124	0.093399	0.022588	0.295	67018	0.795383	0.0243823	0.0322753	20220225MBsci_1
20220225MBsci_1.0_0	mm10	7378830	7290786	0.02	0.33	3480558	0.4773	0.009665	0.009443	217651	0.0099	0.000197669	155.643	0.839641	0.406094	0.273714	0.131015	0.265	340356	0.792755	0.0305836	0.0384711	20220225MBsci_1
20220225MBsci_1.0_7	mm10	5218526	5151916	0.02	0.34	1768349	0.3432	0.005236	0.00512	126599	0.0057	0.00342806	165.581	0.834443	0.287201	0.191181	0.067809	0.28	199657	0.794347	0.0254104	0.0335944	20220225MBsci_1
20220225MBsci_1.0_1	mm10	7300136	7184384	0.02	0.3	3026125	0.4212	0.009527	0.009342	215182	0.0098	0.00018836	183.404	0.834617	0.401763	0.281797	0.120846	0.26	343863	0.801264	0.0218079	0.0284785	20220225MBsci_1
20220225MBsci_1.0_5	mm10	12039878	11919128	0.02	0.33	5113271	0.4289	0.014518	0.014238	341383	0.0156	8.21392e-05	166.351	0.839647	0.662614	0.447601	0.198437	0.27	549119	0.808258	0.0252264	0.0329464	20220225MBsci_1
20220225MBsci_1.1_2	mm10	3890388	3845130	0.02	0.35	1706624	0.4438	0.004557	0.004445	110011	0.005	0.000315242	151.263	0.842881	0.214107	0.139721	0.063647	0.27	171294	0.793723	0.034314	0.0425675	20220225MBsci_1
20220225MBsci_1.1_1	mm10	8683074	8561366	0.02	0.31	3576414	0.4177	0.010967	0.010745	249850	0.0114	0.000191812	177.055	0.835623	0.477873	0.329999	0.141122	0.26	396289	0.780279	0.0198691	0.0258487	20220225MBsci_1
20220225MBsci_1.1_3	mm10	7853338	7782458	0.01	0.39	1771732	0.2276	0.00491	0.004802	116996	0.0053	0.000384934	158.599	0.840662	0.432208	0.267937	0.067446	0.3	185940	0.770894	0.0242542	0.0319234	20220225MBsci_1
20220225MBsci_1.1_6	mm10	9233916	9154420	0.01	0.37	2601453	0.2841	0.006697	0.00656	157205	0.0071	7.38049e-05	160.255	0.849307	0.508188	0.321277	0.098884	0.29	252344	0.833592	0.035974	0.0461948	20220225MBsci_1
20220225MBsci_1.0_6	mm10	19265364	19098382	0.01	0.32	9646810	0.5051	0.025058	0.024583	581295	0.0265	0.000888584	164.092	0.84898	1.06027	0.720987	0.371558	0.26	946661	0.766386	0.0245364	0.031981	20220225MBsci_1
20220225MBsci_1.0_3	mm10	23779810	23570944	0.01	0.31	11895044	0.5046	0.033483	0.032837	779493	0.0356	0.00395123	166.085	0.84046	1.30872	0.910426	0.462628	0.255	1258979	0.793658	0.0272543	0.0356092	20220225MBsci_1
20220225MBsci_1.2_1	mm10	5447324	5344468	0.02	0.33	1787464	0.3344	0.005438	0.005321	120356	0.0055	0.0089434	177.916	0.835858	0.299793	0.203058	0.07072	0.275	189267	0.808081	0.0269901	0.0356591	20220225MBsci_1
20220225MBsci_1.2_5	mm10	14151060	14003484	0.02	0.35	5985121	0.4274	0.015339	0.015023	351102	0.016	6.28225e-05	152.855	0.844637	0.778803	0.509805	0.22576	0.27	565207	0.78708	0.0324194	0.0417345	20220225MBsci_1
20220225MBsci_1.3_0	mm10	10461610	10323168	0.02	0.32	4333950	0.4198	0.01281	0.012547	302313	0.0138	0.00439737	173.162	0.836722	0.575754	0.392506	0.168691	0.27	480928	0.802072	0.0260901	0.0346354	20220225MBsci_1
20220225MBsci_1.2_7	mm10	14209582	14058310	0.02	0.34	6145681	0.4371	0.016459	0.016118	376651	0.0172	4.62113e-05	155.527	0.840137	0.782024	0.517514	0.234214	0.27	605296	0.773106	0.0260845	0.0329366	20220225MBsci_1
20220225MBsci_1.3_1	mm10	11582038	11397644	0.02	0.3	5513443	0.4837	0.016423	0.016099	367643	0.0168	2.82945e-05	178.675	0.839402	0.637417	0.447495	0.217858	0.255	588078	0.812875	0.0243595	0.0316009	20220225MBsci_1
20220225MBsci_1.2_4	mm10	18373338	18097808	0.02	0.32	9776898	0.5402	0.027692	0.027096	624828	0.0285	0.000842394	164.846	0.838527	1.01118	0.691055	0.373743	0.25	994440	0.814086	0.0290831	0.0369439	20220225MBsci_1
20220225MBsci_1.1_7	mm10	29654452	29417908	0.01	0.33	15689028	0.5333	0.040936	0.040115	949834	0.0434	0.000295493	152.7	0.841366	1.63203	1.10889	0.596285	0.255	1546581	0.784777	0.0263458	0.0337556	20220225MBsci_1
20220225MBsci_1.3_4	mm10	10894880	10722720	0.02	0.33	5261762	0.4907	0.014976	0.014652	338005	0.0154	0.000237183	164.455	0.837499	0.599599	0.405413	0.200609	0.26	536739	0.762331	0.0238666	0.0313243	20220225MBsci_1
20220225MBsci_1.4_1	mm10	4983268	4889142	0.02	0.32	1528276	0.3125	0.004711	0.004608	109652	0.005	0.00911877	176.613	0.835297	0.274254	0.187177	0.060839	0.28	172556	0.821861	0.0272606	0.0353865	20220225MBsci_1
20220225MBsci_1.2_3	mm10	32392426	32109086	0.01	0.33	17178680	0.535	0.04417	0.0433	1012215	0.0462	1.04781e-06	155.894	0.845319	1.78272	1.20676	0.651748	0.255	1652425	0.839948	0.0324557	0.041141	20220225MBsci_1
20220225MBsci_1.2_0	mm10	35093878	34792382	0.01	0.31	19618725	0.5638	0.053972	0.052943	1207787	0.0552	0.000211431	164.889	0.839358	1.93139	1.34766	0.760206	0.245	1980290	0.819815	0.0222579	0.0291136	20220225MBsci_1
20220225MBsci_1.2_6	mm10	31040332	30765014	0.01	0.32	16537400	0.5375	0.041243	0.040455	947487	0.0433	8.1875e-05	162.241	0.852008	1.7083	1.16363	0.630311	0.25	1553399	0.807489	0.0243007	0.0314012	20220225MBsci_1
20220225MBsci_1.3_7	mm10	12317024	12182224	0.02	0.34	4820102	0.3956	0.013421	0.01314	312083	0.0142	0.00420531	160.852	0.838907	0.677867	0.451797	0.18514	0.27	499790	0.798463	0.023968	0.0311038	20220225MBsci_1
20220225MBsci_1.4_3	mm10	8324670	8236898	0.02	0.37	2123397	0.2577	0.005937	0.005806	136228	0.0062	0.000701706	158.205	0.840453	0.458148	0.289086	0.081758	0.295	214705	0.794169	0.0253255	0.0328899	20220225MBsci_1
20220225MBsci_1.4_2	mm10	5563770	5493024	0.02	0.33	2412759	0.4392	0.007081	0.006927	162995	0.0074	0.000115221	167.203	0.837163	0.306202	0.206728	0.09324	0.265	256246	0.841551	0.0278561	0.0357642	20220225MBsci_1
20220225MBsci_1.3_5	mm10	22199980	21983670	0.01	0.31	10505919	0.4778	0.029501	0.028931	659655	0.0301	0.00026861	168.762	0.840872	1.22178	0.850025	0.409963	0.255	1070221	0.819352	0.0259386	0.0332834	20220225MBsci_1
20220225MBsci_1.3_6	mm10	19932252	19742638	0.01	0.32	10206975	0.517	0.026275	0.025777	595738	0.0272	0.000265505	166.37	0.851553	1.09697	0.746237	0.391199	0.26	968446	0.853659	0.03181	0.0407568	20220225MBsci_1
20220225MBsci_1.4_4	mm10	10477752	10322056	0.02	0.33	4686128	0.4539	0.013234	0.012939	295586	0.0135	0.00323508	162.036	0.839885	0.576643	0.39094	0.181039	0.265	465361	0.818992	0.0307255	0.0392521	20220225MBsci_1
20220225MBsci_1.4_5	mm10	11027414	10914480	0.02	0.34	3923821	0.3595	0.011116	0.010885	255550	0.0116	0.000134053	162.481	0.840444	0.606893	0.404569	0.152473	0.275	406771	0.80489	0.0345349	0.0438243	20220225MBsci_1
20220225MBsci_1.3_3	mm10	31409134	31131140	0.01	0.31	17290795	0.5554	0.044917	0.044028	1001185	0.0457	1.02945e-05	159.444	0.846108	1.7286	1.19556	0.666895	0.25	1629445	0.804862	0.0272088	0.0346219	20220225MBsci_1
20220225MBsci_1.4_0	mm10	21830508	21633012	0.01	0.31	11345284	0.5244	0.032529	0.031914	744307	0.034	0.000141733	169.538	0.839768	1.20144	0.840621	0.445502	0.255	1203064	0.824267	0.0365952	0.0462483	20220225MBsci_1
20220225MBsci_1.5_4	mm10	7628638	7502910	0.02	0.34	3109360	0.4144	0.009088	0.008888	201392	0.0092	6.68948e-05	164.022	0.835005	0.419842	0.279433	0.119617	0.265	317896	0.722944	0.0131399	0.015997	20220225MBsci_1
20220225MBsci_1.4_7	mm10	16402848	16249502	0.01	0.34	7397169	0.4552	0.020078	0.019678	450980	0.0206	0.000844107	157.293	0.840999	0.90273	0.601722	0.285003	0.265	725906	0.793116	0.0231048	0.0291519	20220225MBsci_1
20220225MBsci_1.5_3	mm10	14793118	14655042	0.01	0.36	6055126	0.4131	0.014861	0.014528	349022	0.0159	0.000147313	141.954	0.845589	0.814139	0.52264	0.225242	0.27	558295	0.752527	0.0169996	0.0207366	20220225MBsci_1
20220225MBsci_1.5_2	mm10	15621512	15483250	0.01	0.32	8423018	0.544	0.022918	0.022421	532943	0.0243	1.89956e-05	157.874	0.840425	0.85973	0.587733	0.320056	0.25	852045	0.765346	0.0135895	0.0160157	20220225MBsci_1
20220225MBsci_1.6_3	mm10	7620928	7540944	0.02	0.36	2134504	0.283	0.006034	0.005897	140074	0.0064	0.000875145	158.563	0.836851	0.419417	0.269799	0.081565	0.28	221933	0.764848	0.0147324	0.0183052	20220225MBsci_1
20220225MBsci_1.6_2	mm10	9229136	9144332	0.01	0.34	4513195	0.4935	0.012318	0.012042	291004	0.0133	0.00015776	156.697	0.838837	0.507925	0.338973	0.169858	0.26	463510	0.755274	0.0126126	0.0148842	20220225MBsci_1
20220225MBsci_1.4_6	mm10	22486228	22290244	0.01	0.33	10898573	0.4889	0.027029	0.026512	627432	0.0286	8.66168e-05	159.514	0.853876	1.23753	0.82953	0.416424	0.265	1022337	0.757929	0.0270322	0.0353138	20220225MBsci_1
20220225MBsci_1.6_4	mm10	8545078	8416488	0.02	0.34	3829530	0.455	0.010567	0.010324	245050	0.0112	0.000162422	154.092	0.836396	0.470278	0.311498	0.144081	0.26	387193	0.740553	0.0136699	0.0162541	20220225MBsci_1
20220225MBsci_1.5_1	mm10	26436782	26100870	0.02	0.29	13851285	0.5306	0.0404	0.039606	885753	0.0405	2.10811e-05	171.661	0.837559	1.45495	1.03771	0.548995	0.245	1431744	0.785088	0.0146598	0.0179822	20220225MBsci_1
20220225MBsci_1.6_6	mm10	9758270	9666480	0.01	0.35	3410098	0.3527	0.009011	0.008824	206706	0.0094	0.000920795	163.205	0.846911	0.537046	0.350821	0.130106	0.275	333291	0.744055	0.0114278	0.0141274	20220225MBsci_1
20220225MBsci_1.5_6	mm10	19886348	19701902	0.01	0.33	9766793	0.4957	0.023771	0.023301	545721	0.0249	0.000113241	155.201	0.851501	1.09444	0.734871	0.370436	0.26	891927	0.723486	0.0125148	0.0149146	20220225MBsci_1
20220225MBsci_1.5_7	mm10	20759712	20564888	0.01	0.34	10132719	0.4927	0.026565	0.026015	620859	0.0283	5.4477e-05	152.024	0.840806	1.14251	0.761432	0.383749	0.26	1002291	0.73835	0.0182447	0.0221197	20220225MBsci_1
20220225MBsci_1.7_4	mm10	3324298	3256984	0.03	0.36	698938	0.2145	0.002078	0.00203	46169	0.0021	4.86452e-05	171.979	0.838111	0.182952	0.117194	0.026956	0.295	71949	0.804014	0.0244322	0.0324037	20220225MBsci_1
20220225MBsci_1.6_1	mm10	18687852	18435360	0.02	0.3	9278192	0.5032	0.028028	0.027478	610897	0.0279	0.000120498	176.877	0.835051	1.02849	0.728548	0.367204	0.245	983203	0.744073	0.0110161	0.0134372	20220225MBsci_1
20220225MBsci_1.5_0	mm10	32953064	32682206	0.01	0.31	17284896	0.5288	0.046528	0.045611	1075418	0.0491	5.64655e-05	159.195	0.840519	1.81357	1.25287	0.67404	0.255	1744553	0.750049	0.0153478	0.0180159	20220225MBsci_1
20220225MBsci_1.7_0	mm10	12502260	12378074	0.01	0.34	5668438	0.4579	0.014793	0.014479	334275	0.0152	0.00377741	156.376	0.844092	0.688062	0.45471	0.214723	0.27	535779	0.778067	0.0290146	0.0368325	20220225MBsci_1
20220225MBsci_1.5_5	mm10	30149574	29880352	0.01	0.31	16008722	0.5357	0.043411	0.042559	990673	0.0453	8.27049e-05	161.106	0.841225	1.65928	1.14748	0.619455	0.25	1609924	0.745904	0.0126023	0.0149972	20220225MBsci_1
20220225MBsci_1.6_5	mm10	20484612	20302280	0.01	0.32	10307867	0.5077	0.028191	0.027636	644416	0.0294	2.85219e-05	161.276	0.840072	1.12737	0.774213	0.396481	0.255	1042645	0.790803	0.0221734	0.0285322	20220225MBsci_1
20220225MBsci_1.7_5	mm10	9550466	9446732	0.02	0.34	3399588	0.3598	0.009404	0.009206	215242	0.0098	5.29476e-06	163.838	0.84243	0.52561	0.347081	0.130813	0.275	342588	0.796587	0.028267	0.0366357	20220225MBsci_1
20220225MBsci_1.8_2	mm10	4075880	4018704	0.02	0.35	1238723	0.3082	0.003516	0.003439	84346	0.0038	1.61457e-06	162.845	0.839729	0.224316	0.146925	0.047404	0.28	133647	0.774279	0.0298591	0.0386224	20220225MBsci_1
20220225MBsci_1.6_0	mm10	30243830	29995354	0.01	0.31	16273123	0.5425	0.046802	0.045893	1065189	0.0487	0.000219626	168.272	0.835471	1.66447	1.15526	0.630408	0.25	1733577	0.737948	0.0110214	0.0131484	20220225MBsci_1
20220225MBsci_1.6_7	mm10	20152656	19972906	0.01	0.33	9968439	0.499	0.027209	0.026656	639587	0.0292	8.22596e-05	157.088	0.83784	1.1091	0.745017	0.378385	0.26	1033798	0.761967	0.0177476	0.0219376	20220225MBsci_1
20220225MBsci_1.7_1	mm10	18620436	18334948	0.02	0.29	9415194	0.5135	0.027949	0.0274	605344	0.0276	0.00010961	180.626	0.840206	1.02477	0.730279	0.374524	0.245	972080	0.751326	0.0121163	0.0146621	20220225MBsci_1
20220225MBsci_1.7_2	mm10	13902126	13766024	0.01	0.31	7603159	0.5523	0.021308	0.020859	480247	0.0219	0.000161249	167.778	0.840964	0.765103	0.528624	0.291583	0.25	768160	0.770392	0.02304	0.0299859	20220225MBsci_1
20220225MBsci_1.8_1	mm10	10072988	9920288	0.02	0.3	4435425	0.4471	0.013296	0.013036	300907	0.0137	1.75857e-05	175.811	0.838041	0.554367	0.388685	0.176798	0.26	480195	0.796656	0.0248463	0.0326357	20220225MBsci_1
20220225MBsci_1.8_0	mm10	11881426	11738400	0.02	0.32	4915904	0.4187	0.014728	0.014443	345402	0.0157	0.0011774	174.941	0.835946	0.653894	0.449232	0.193637	0.265	555225	0.798757	0.0246348	0.0316887	20220225MBsci_1
20220225MBsci_1.7_3	mm10	21590220	21402386	0.01	0.32	11231319	0.5247	0.029855	0.029259	668821	0.0305	1.95881e-05	161.439	0.845278	1.18822	0.812301	0.430549	0.255	1081780	0.833594	0.0327811	0.0419453	20220225MBsci_1
20220225MBsci_1.7_7	mm10	14628124	14481226	0.02	0.33	6856429	0.4734	0.019089	0.01871	433002	0.0198	5.92145e-05	164.65	0.840248	0.805058	0.545696	0.264451	0.26	698235	0.774683	0.0216111	0.0276677	20220225MBsci_1
20220225MBsci_1.8_4	mm10	9625252	9473198	0.02	0.32	4363045	0.4605	0.012745	0.012483	289476	0.0132	0.000993343	168.219	0.836443	0.529725	0.364045	0.16972	0.26	463192	0.812926	0.0282011	0.0369646	20220225MBsci_1
20220225MBsci_1.8_3	mm10	16693198	16540106	0.01	0.29	8625148	0.5214	0.027141	0.026464	587614	0.0268	0.00114317	171.999	0.838818	0.91871	0.653385	0.345151	0.255	890522	0.812353	0.0464021	0.0548816	20220225MBsci_1
20220225MBsci_1.9_4	mm10	7356036	7230048	0.02	0.32	3175231	0.4391	0.009505	0.009303	217726	0.0099	0.000197151	169.292	0.834749	0.404839	0.277478	0.123764	0.265	344750	0.754616	0.0257393	0.0342724	20220225MBsci_1
20220225MBsci_1.10_0	mm10	5594142	5530138	0.02	0.34	2365206	0.4276	0.006527	0.00637	149323	0.0068	3.55149e-05	153.991	0.839331	0.307873	0.204057	0.088593	0.27	232724	0.770114	0.0277006	0.0348782	20220225MBsci_1
20220225MBsci_1.10_2	mm10	4782648	4736504	0.01	0.34	1934389	0.4084	0.005482	0.005357	127428	0.0058	0.00107838	162.424	0.839023	0.263213	0.176264	0.073916	0.27	200742	0.823659	0.0298109	0.0384288	20220225MBsci_1
20220225MBsci_1.9_1	mm10	14094474	13877428	0.02	0.28	6632521	0.4779	0.020724	0.020338	457243	0.0209	2.68375e-05	184.181	0.835377	0.775689	0.559178	0.267651	0.25	735979	0.801053	0.0238764	0.0314132	20220225MBsci_1
20220225MBsci_1.8_5	mm10	19553140	19376490	0.01	0.31	8226228	0.4245	0.0222	0.021779	502157	0.0229	0.00288954	162.242	0.842527	1.07611	0.745286	0.32039	0.26	819112	0.829766	0.0341008	0.0425456	20220225MBsci_1
20220225MBsci_1.10_7	mm10	5640298	5581968	0.02	0.35	1805424	0.3234	0.00531	0.005198	125297	0.0057	0.000562749	167.14	0.835413	0.310413	0.201893	0.069595	0.285	198637	0.797429	0.0271978	0.035373	20220225MBsci_1
20220225MBsci_1.9_2	mm10	16131406	15986098	0.01	0.31	8908339	0.5572	0.024464	0.023949	554655	0.0253	0.00126713	161.03	0.840905	0.887792	0.615587	0.342367	0.25	890596	0.815507	0.0308127	0.0387433	20220225MBsci_1
20220225MBsci_1.10_3	mm10	9910784	9826894	0.01	0.34	3891432	0.3959	0.010621	0.010402	247155	0.0113	0.00012746	159.152	0.841973	0.54544	0.361236	0.149684	0.27	395794	0.783991	0.0254924	0.0333942	20220225MBsci_1
20220225MBsci_1.10_1	mm10	10258586	10132698	0.02	0.3	5020976	0.4955	0.014703	0.014404	329769	0.015	0.00238519	171.901	0.838376	0.564581	0.396742	0.198279	0.255	526723	0.800434	0.0232671	0.030723	20220225MBsci_1
20220225MBsci_1.11_1	mm10	1858322	1803382	0.03	0.34	527092	0.2922	0.001641	0.001599	38564	0.0017	0.00108141	166.444	0.830177	0.102272	0.067919	0.020279	0.285	59364	0.750051	0.0203986	0.0269216	20220225MBsci_1
20220225MBsci_1.9_3	mm10	19600824	19418740	0.01	0.33	9564999	0.4925	0.0252	0.02471	567326	0.0259	2.25823e-05	156.319	0.844309	1.07873	0.732136	0.367588	0.26	917270	0.78595	0.0307183	0.0391795	20220225MBsci_1
20220225MBsci_1.8_7	mm10	22492762	22291960	0.01	0.33	11072890	0.4967	0.028587	0.028023	663602	0.0303	0.000331079	151.411	0.842344	1.23789	0.835241	0.423029	0.26	1079469	0.777945	0.0261689	0.0326813	20220225MBsci_1
20220225MBsci_1.9_7	mm10	16721188	16558018	0.01	0.31	7956296	0.4805	0.022794	0.022356	516916	0.0236	0.000290336	165.687	0.837586	0.92025	0.635591	0.312252	0.26	834222	0.830979	0.0340803	0.0438469	20220225MBsci_1
20220225MBsci_1.11_0	mm10	4988296	4911958	0.02	0.33	1679861	0.3419	0.005188	0.005052	117669	0.0053	0.00371102	165.16	0.833269	0.27453	0.184011	0.064694	0.275	179613	0.769098	0.0234008	0.0285079	20220225MBsci_1
20220225MBsci_1.10_5	mm10	11922482	11820230	0.01	0.33	5170124	0.4373	0.013603	0.013325	307577	0.014	0.000102512	155.081	0.842797	0.656153	0.440443	0.198046	0.265	495025	0.777195	0.0253868	0.0326958	20220225MBsci_1
20220225MBsci_1.8_6	mm10	26437638	26214368	0.01	0.32	13163180	0.5021	0.032856	0.03225	753183	0.0344	0.000478152	162.819	0.85305	1.455	0.997759	0.507505	0.26	1237424	0.832998	0.0391543	0.0492651	20220225MBsci_1
20220225MBsci_1.9_6	mm10	20279560	20094306	0.01	0.33	9833820	0.4893	0.024707	0.024246	546541	0.0249	0.00486688	162.796	0.851919	1.11608	0.757402	0.379845	0.26	893140	0.796759	0.027909	0.036217	20220225MBsci_1
20220225MBsci_1.11_2	mm10	5918544	5852022	0.02	0.33	2344231	0.4005	0.006918	0.006769	161964	0.0074	0.00339216	169.925	0.836628	0.325727	0.218681	0.090837	0.27	256928	0.803949	0.0275253	0.0358494	20220225MBsci_1
20220225MBsci_1.9_0	mm10	27605868	27373208	0.01	0.3	14977344	0.5471	0.041583	0.040797	940511	0.043	7.74503e-06	163.323	0.839125	1.51929	1.06374	0.584309	0.25	1529917	0.780708	0.0225685	0.0290223	20220225MBsci_1
20220225MBsci_1.11_4	mm10	5647216	5555908	0.02	0.33	2123599	0.3822	0.006397	0.006258	143996	0.0065	0.000143153	168.674	0.833599	0.310794	0.210538	0.082634	0.27	227592	0.798367	0.0246696	0.03251	20220225MBsci_1
20220225MBsci_1.11_3	mm10	11114670	11008534	0.01	0.35	4261025	0.387	0.011513	0.011272	266307	0.0121	0.000438862	155.552	0.841867	0.611696	0.402224	0.163257	0.28	424932	0.821	0.0326294	0.0417187	20220225MBsci_1
20220225MBsci_1.10_6	mm10	21897934	21730478	0.01	0.31	12060844	0.555	0.031143	0.030551	704033	0.0321	2.1889e-05	165.219	0.849856	1.20515	0.832331	0.466114	0.25	1149082	0.785429	0.0246234	0.0318668	20220225MBsci_1
20220225MBsci_1.11_7	mm10	5219232	5146438	0.02	0.34	1892453	0.3677	0.00567	0.005524	135350	0.0061	8.34895e-05	157.351	0.832768	0.28724	0.192382	0.071744	0.27	207896	0.801887	0.027548	0.0345171	20220225MBsci_1
20220225MBsci_1.9_5	mm10	31697944	31413090	0.01	0.3	16538785	0.5264	0.045722	0.04488	1010600	0.0462	0.001303	166.202	0.841229	1.7445	1.227	0.650166	0.25	1652398	0.846772	0.0318588	0.0409604	20220225MBsci_1
20220225MBsci_1.11_6	mm10	12964934	12827296	0.02	0.32	5811155	0.453	0.015963	0.015665	369573	0.0169	0.000102906	175.33	0.847173	0.713525	0.490183	0.226548	0.265	598647	0.841706	0.035316	0.0449591	20220225MBsci_1
20220225MBsci_1.11_5	mm10	42149952	41808372	0.01	0.29	23297598	0.5572	0.06545	0.064267	1441029	0.0658	0.000428628	168.544	0.839112	2.31972	1.65608	0.922849	0.245	2378031	0.771816	0.0193718	0.0250328	20220225MBsci_1
20220225MBsci_3.1_2	mm10	6769234	6714934	0.01	0.33	3450396	0.5138	0.008032	0.007851	187720	0.0085	0.003508	158.527	0.864796	0.372544	0.252088	0.130099	0.255	297387	0.764536	0.0195883	0.0256966	20220225MBsci_3
20220225MBsci_3.0_2	mm10	11837984	11744120	0.01	0.3	6398124	0.5447	0.01653	0.016193	387149	0.0177	9.37775e-05	173.506	0.859738	0.651503	0.457283	0.248821	0.25	617475	0.772629	0.0236139	0.0314311	20220225MBsci_3
20220225MBsci_3.4_6	mm10	10255798	10176868	0.01	0.35	3836619	0.3769	0.008737	0.008568	205075	0.0093	7.03745e-05	165.147	0.870641	0.564427	0.371841	0.146883	0.275	330651	0.786618	0.0163702	0.02286	20220225MBsci_3
20220225MBsci_3.6_6	mm10	10409126	10334904	0.01	0.35	4195974	0.406	0.009405	0.009217	217291	0.0099	9.53295e-07	162.534	0.870121	0.572866	0.376569	0.158638	0.27	351265	0.74002	0.0105195	0.0134103	20220225MBsci_3
20220225MBsci_3.7_3	mm10	10731278	10629032	0.01	0.35	4357826	0.4099	0.009742	0.009525	229471	0.0104	0.00130157	154.361	0.867299	0.590596	0.38605	0.163444	0.27	367117	0.782527	0.0234205	0.0308565	20220225MBsci_3
20220225MBsci_3.4_3	mm10	9115670	9030184	0.01	0.35	3318098	0.3674	0.008069	0.007894	185062	0.0084	0.000688949	159.57	0.861665	0.501681	0.327828	0.127112	0.28	294036	0.764233	0.0193436	0.0259347	20220225MBsci_3
20220225MBsci_3.7_7	mm10	19118258	18922152	0.02	0.32	9474215	0.5006	0.022718	0.022261	526092	0.024	6.73407e-05	165.684	0.863531	1.05217	0.71677	0.3637	0.26	847597	0.796709	0.0279106	0.0366528	20220225MBsci_3
20220225MBsci_3.5_1	mm10	11176118	11036272	0.02	0.32	4801897	0.4351	0.012003	0.011759	275899	0.0126	4.99802e-06	171.106	0.861746	0.615077	0.420728	0.187601	0.26	441369	0.74802	0.0128175	0.0164315	20220225MBsci_3
20220225MBsci_3.0_0	mm10	2398968	2363918	0.02	0.34	710762	0.3006	0.001851	0.001805	42825	0.0019	0.00270977	164.393	0.857585	0.132027	0.087381	0.027286	0.295	65909	0.822831	0.03439	0.0444353	20220225MBsci_3
20220225MBsci_3.0_4	mm10	3090930	3029564	0.02	0.3	1339376	0.4421	0.00382	0.003738	89218	0.004	0.000176201	183.132	0.853397	0.170109	0.119375	0.052676	0.265	138443	0.775886	0.0207532	0.0277619	20220225MBsci_3
20220225MBsci_3.1_4	mm10	6548378	6448336	0.02	0.33	2874723	0.4458	0.007008	0.006845	164699	0.0075	0.000361774	160.429	0.861641	0.36039	0.241759	0.108723	0.265	258953	0.792113	0.0246132	0.0329502	20220225MBsci_3
20220225MBsci_3.0_1	mm10	8059330	7956734	0.02	0.3	3687966	0.4635	0.009936	0.009735	225219	0.0102	9.76148e-06	177.927	0.857668	0.443545	0.313176	0.145656	0.26	355769	0.783157	0.0236442	0.031663	20220225MBsci_3
20220225MBsci_3.0_6	mm10	6290514	6232506	0.01	0.34	2585484	0.4148	0.006112	0.005967	136125	0.0062	0.000257592	160.406	0.867868	0.346198	0.230221	0.097934	0.275	211639	0.809992	0.0278103	0.0348894	20220225MBsci_3
20220225MBsci_3.2_6	mm10	27640584	27419052	0.01	0.32	14263394	0.5202	0.032156	0.03155	733675	0.0335	0.00021117	168.815	0.870921	1.5212	1.04543	0.546735	0.25	1201782	0.809915	0.0287255	0.037922	20220225MBsci_3
20220225MBsci_3.0_5	mm10	12712886	12600916	0.01	0.32	5928592	0.4704	0.014607	0.01432	344966	0.0157	7.11805e-05	166.19	0.861533	0.699653	0.481621	0.229633	0.26	555560	0.780539	0.0223366	0.030055	20220225MBsci_3
20220225MBsci_3.3_6	mm10	19434736	19280350	0.01	0.33	9229099	0.4786	0.02096	0.020548	485665	0.0222	0.00120944	167.608	0.870584	1.06959	0.725705	0.351631	0.26	786498	0.791439	0.0202311	0.0271169	20220225MBsci_3
20220225MBsci_3.9_5	mm10	29848416	29595756	0.01	0.3	16028561	0.5415	0.03882	0.038109	879522	0.0402	1.39751e-05	171.454	0.864938	1.64271	1.16124	0.631435	0.25	1435406	0.818458	0.0270075	0.0352715	20220225MBsci_3
20220225MBsci_3.1_6	mm10	7681948	7620202	0.01	0.34	2794552	0.3667	0.006625	0.006487	155817	0.0071	9.59009e-05	167.749	0.867878	0.422776	0.280469	0.107116	0.28	246823	0.777197	0.0285105	0.0379313	20220225MBsci_3
20220225MBsci_3.11_4	mm10	19433976	19161492	0.02	0.3	10024413	0.5231	0.025901	0.025364	579987	0.0265	0.00148098	174.413	0.859916	1.06955	0.75001	0.392914	0.25	923553	0.830067	0.0293261	0.0390163	20220225MBsci_3
20220225MBsci_3.1_3	mm10	14207048	14095842	0.01	0.36	4928973	0.3496	0.011705	0.011467	270370	0.0123	4.01706e-05	159.22	0.863515	0.781885	0.501397	0.188807	0.28	433995	0.846362	0.02889	0.0375462	20220225MBsci_3
20220225MBsci_3.8_3	mm10	19985580	19811266	0.01	0.34	9055915	0.4571	0.020554	0.020142	474688	0.0217	0.000322883	156.669	0.86638	1.09991	0.736292	0.344549	0.265	768014	0.806842	0.0260657	0.0340823	20220225MBsci_3
20220225MBsci_3.1_7	mm10	4445294	4387668	0.02	0.35	1525427	0.3476	0.003978	0.003881	88497	0.004	0.000381533	162.868	0.858369	0.244646	0.161435	0.058767	0.285	136199	0.804066	0.0359697	0.0445587	20220225MBsci_3
20220225MBsci_3.0_7	mm10	3099976	3055890	0.02	0.35	805946	0.2637	0.002279	0.002222	50405	0.0023	0.00102736	170.119	0.85215	0.170607	0.111455	0.031474	0.295	76724	0.7906	0.0261663	0.0341485	20220225MBsci_3
20220225MBsci_3.6_1	mm10	10742460	10615524	0.02	0.31	5103169	0.4807	0.012818	0.012559	289823	0.0132	0	172.835	0.861374	0.591211	0.410162	0.198553	0.255	463324	0.765199	0.0112989	0.0146925	20220225MBsci_3
20220225MBsci_3.1_5	mm10	7835494	7763896	0.01	0.34	3021977	0.3892	0.007376	0.007222	169211	0.0077	0.00570951	166.616	0.862689	0.431226	0.2883	0.11674	0.275	269920	0.802738	0.0222322	0.029531	20220225MBsci_3
20220225MBsci_3.9_3	mm10	32120744	31859972	0.01	0.31	16593746	0.5208	0.03958	0.038838	870850	0.0398	0.00107655	165.812	0.864327	1.76777	1.23275	0.649955	0.255	1421477	0.837762	0.0271956	0.0358228	20220225MBsci_3
20220225MBsci_3.7_0	mm10	11039812	10934090	0.01	0.32	4988179	0.4562	0.012485	0.012231	290344	0.0132	0.00206448	175.542	0.862941	0.607576	0.415781	0.193408	0.26	463496	0.81301	0.0234272	0.0312087	20220225MBsci_3
20220225MBsci_3.1_0	mm10	5067472	5022140	0.01	0.35	1413935	0.2815	0.003537	0.003463	85677	0.0039	0.000496487	167.155	0.859731	0.278888	0.181558	0.054661	0.29	136542	0.76709	0.0223707	0.0301101	20220225MBsci_3
20220225MBsci_3.5_7	mm10	27282676	27024756	0.01	0.31	14235815	0.5267	0.034838	0.034157	801497	0.0366	0.000259065	165.16	0.860067	1.5015	1.04292	0.551747	0.25	1300886	0.735892	0.00987857	0.0122196	20220225MBsci_3
20220225MBsci_3.2_2	mm10	6538890	6466886	0.02	0.34	3031677	0.4688	0.006904	0.006751	160190	0.0073	9.89551e-05	158.387	0.867278	0.359867	0.239937	0.11361	0.265	254208	0.78719	0.0293388	0.0381246	20220225MBsci_3
20220225MBsci_3.2_4	mm10	5437936	5330260	0.02	0.35	2038675	0.3824	0.004734	0.004623	114131	0.0052	3.13929e-05	155.797	0.865034	0.299276	0.194765	0.076005	0.275	178959	0.831671	0.0383083	0.0486062	20220225MBsci_3
20220225MBsci_3.0_3	mm10	16594788	16455850	0.01	0.32	8235115	0.5004	0.020032	0.019637	466936	0.0213	0.000406552	162.683	0.861817	0.913294	0.623852	0.31662	0.26	750594	0.79002	0.0283979	0.0370326	20220225MBsci_3
20220225MBsci_3.3_4	mm10	3732112	3661644	0.02	0.35	1109187	0.3029	0.002816	0.002751	64762	0.0029	0.000724855	169.848	0.861105	0.205396	0.135153	0.042595	0.285	101496	0.821441	0.0364078	0.0476901	20220225MBsci_3
20220225MBsci_3.4_0	mm10	4646020	4598062	0.02	0.36	1217180	0.2647	0.003099	0.003033	73603	0.0033	0.00739578	170.251	0.85991	0.255693	0.16612	0.047407	0.295	116884	0.793539	0.0205155	0.0275459	20220225MBsci_3
20220225MBsci_3.11_5	mm10	25401816	25189546	0.01	0.3	13328961	0.5291	0.033311	0.032677	765118	0.0349	4.11135e-05	172.717	0.862799	1.39799	0.988565	0.525346	0.25	1233817	0.776306	0.0214828	0.0285019	20220225MBsci_3
20220225MBsci_3.3_2	mm10	3508938	3461744	0.02	0.34	1231789	0.3558	0.003082	0.003011	72816	0.0033	0.00225688	172.302	0.862988	0.193114	0.128906	0.047409	0.275	114818	0.789624	0.0261623	0.0342855	20220225MBsci_3
20220225MBsci_3.10_2	mm10	13728018	13629190	0.01	0.31	7069047	0.5186	0.017395	0.017022	387452	0.0177	1.13169e-05	168.958	0.863516	0.755521	0.522881	0.273664	0.255	615211	0.810246	0.029465	0.0382937	20220225MBsci_3
20220225MBsci_3.3_3	mm10	12095652	11974006	0.02	0.34	4847824	0.4048	0.011587	0.011341	269955	0.0123	0.000255785	161.64	0.862896	0.665684	0.442934	0.185782	0.27	430764	0.782092	0.0195122	0.0262689	20220225MBsci_3
20220225MBsci_3.3_0	mm10	12954214	12844494	0.01	0.33	6239901	0.4858	0.014643	0.014324	342466	0.0156	8.33347e-06	158.917	0.864146	0.712935	0.480782	0.236209	0.26	544763	0.772877	0.0238549	0.0309694	20220225MBsci_3
20220225MBsci_3.4_5	mm10	7739426	7663282	0.01	0.35	2578847	0.3365	0.006477	0.006342	156169	0.0071	0.000230335	167.53	0.861662	0.425939	0.279859	0.099886	0.28	248271	0.753656	0.0194426	0.0261003	20220225MBsci_3
20220225MBsci_3.3_1	mm10	9930552	9801128	0.02	0.31	4353084	0.4441	0.011027	0.010796	255084	0.0116	0.00100802	174.561	0.862165	0.546528	0.377504	0.169794	0.26	405911	0.760068	0.0184003	0.0252067	20220225MBsci_3
20220225MBsci_3.1_1	mm10	9328872	9219370	0.02	0.31	4159581	0.4511	0.010908	0.010687	256828	0.0117	0.00101404	177.473	0.859291	0.513414	0.355643	0.163814	0.265	408631	0.780435	0.0196607	0.0269537	20220225MBsci_3
20220225MBsci_3.2_7	mm10	15111428	14929152	0.02	0.32	7187588	0.4814	0.018041	0.017679	413027	0.0188	5.06429e-05	169.452	0.859714	0.831657	0.568815	0.277316	0.26	661834	0.768629	0.0268828	0.0358437	20220225MBsci_3
20220225MBsci_3.6_2	mm10	4167106	4127330	0.01	0.35	1844330	0.4468	0.00399	0.003891	90709	0.0041	0.000251582	147.169	0.867494	0.229336	0.149336	0.067464	0.265	142879	0.726279	0.0105135	0.0125513	20220225MBsci_3
20220225MBsci_3.6_0	mm10	7772142	7708624	0.01	0.35	2917392	0.3784	0.006897	0.006749	166547	0.0076	0.000670462	158.988	0.862926	0.427739	0.278236	0.110315	0.275	265424	0.75341	0.0128021	0.0162716	20220225MBsci_3
20220225MBsci_3.5_0	mm10	17919174	17763686	0.01	0.32	8556127	0.4816	0.020823	0.020399	480841	0.0219	4.60489e-05	167.511	0.862603	0.986181	0.674617	0.330823	0.255	769702	0.760205	0.0118663	0.0152772	20220225MBsci_3
20220225MBsci_3.4_2	mm10	8113892	8037010	0.01	0.3	4184732	0.5206	0.010766	0.010546	248190	0.0113	0.000123783	176.566	0.86164	0.446548	0.313463	0.163637	0.255	395580	0.804545	0.024066	0.0315134	20220225MBsci_3
20220225MBsci_3.6_3	mm10	10445936	10353676	0.01	0.37	3834425	0.3703	0.008507	0.00832	194589	0.0088	0.000887747	150.188	0.864957	0.574892	0.36733	0.143003	0.275	312844	0.752851	0.01472	0.0184575	20220225MBsci_3
20220225MBsci_3.5_5	mm10	13036310	12914136	0.01	0.35	5435129	0.4208	0.012091	0.011829	285581	0.013	1.98707e-05	152.399	0.866678	0.717453	0.471106	0.204554	0.27	456873	0.752977	0.0135208	0.0171524	20220225MBsci_3
20220225MBsci_3.7_2	mm10	4391716	4341592	0.02	0.34	1845981	0.4251	0.004168	0.004071	98558	0.0045	0.000134346	156.944	0.867694	0.241698	0.161279	0.068927	0.26	156905	0.759887	0.0175141	0.023717	20220225MBsci_3
20220225MBsci_3.4_4	mm10	4860666	4782564	0.02	0.34	1734410	0.3626	0.004381	0.004286	100878	0.0046	0.000456639	169.3	0.861657	0.267506	0.178248	0.067135	0.275	158683	0.851213	0.0302626	0.0394431	20220225MBsci_3
20220225MBsci_3.3_7	mm10	15053230	14896472	0.02	0.32	6802413	0.4566	0.017105	0.016758	392769	0.0179	0.00136275	169.03	0.859904	0.828454	0.567184	0.263659	0.26	628382	0.773875	0.0219621	0.0296444	20220225MBsci_3
20220225MBsci_3.5_4	mm10	9389122	9234568	0.02	0.33	4304354	0.4661	0.010289	0.010049	244009	0.0111	0.00039309	158.871	0.862456	0.51673	0.347008	0.162887	0.26	384724	0.730966	0.0110569	0.0137262	20220225MBsci_3
20220225MBsci_3.6_5	mm10	7497046	7422662	0.01	0.34	3052200	0.4112	0.00743	0.007279	171089	0.0078	7.86318e-06	166.34	0.862754	0.4126	0.275489	0.116999	0.27	272574	0.756393	0.01207	0.0153529	20220225MBsci_3
20220225MBsci_3.7_5	mm10	5535846	5469752	0.02	0.33	1839140	0.3362	0.004712	0.004614	107653	0.0049	0.000196831	178.671	0.862502	0.304665	0.2056	0.071688	0.275	171164	0.759546	0.0236071	0.0315448	20220225MBsci_3
20220225MBsci_3.2_0	mm10	9667410	9558326	0.02	0.33	4176919	0.4369	0.01026	0.010048	244270	0.0111	0.00298354	167.406	0.861797	0.532046	0.35897	0.160816	0.265	391451	0.783751	0.0200589	0.0269585	20220225MBsci_3
20220225MBsci_3.6_4	mm10	9959368	9815474	0.02	0.34	4794932	0.4885	0.010995	0.010737	256850	0.0117	0.000130137	153.079	0.863795	0.548113	0.364093	0.178961	0.26	406058	0.79547	0.0160602	0.0211488	20220225MBsci_3
20220225MBsci_3.2_3	mm10	60170192	59673582	0.01	0.31	31216538	0.5231	0.075977	0.074566	1764182	0.0806	0.00267563	170.146	0.86176	3.31147	2.29826	1.22415	0.255	2901011	0.806193	0.0220098	0.0290132	20220225MBsci_3
20220225MBsci_3.3_5	mm10	17045204	16885134	0.01	0.32	8179629	0.4844	0.019756	0.01936	456270	0.0208	0.000355762	168.824	0.864731	0.938083	0.646617	0.316074	0.26	733732	0.803889	0.0240666	0.0320876	20220225MBsci_3
20220225MBsci_3.8_2	mm10	4213920	4165076	0.02	0.35	1765463	0.4238	0.003836	0.003745	91232	0.0041	0.000749945	149.68	0.86916	0.231913	0.152292	0.065422	0.27	144455	0.733495	0.0185835	0.0249972	20220225MBsci_3
20220225MBsci_3.5_2	mm10	3948306	3899894	0.02	0.36	1522327	0.3903	0.003287	0.003201	79294	0.0036	0.0020311	145.67	0.868011	0.217295	0.1403	0.055607	0.275	124233	0.719873	0.0152388	0.0201395	20220225MBsci_3
20220225MBsci_3.5_3	mm10	18511608	18356886	0.01	0.35	7758099	0.4226	0.017011	0.016646	394751	0.018	0.000295691	149.623	0.866243	1.01879	0.666196	0.290889	0.26	637659	0.725087	0.0108075	0.0136942	20220225MBsci_3
20220225MBsci_3.9_2	mm10	3721796	3681190	0.02	0.37	773467	0.2101	0.001883	0.001838	44246	0.002	0.000439579	163.631	0.864073	0.204829	0.131073	0.029697	0.295	69523	0.804137	0.0218832	0.0295805	20220225MBsci_3
20220225MBsci_3.8_1	mm10	8767614	8642396	0.02	0.31	3642309	0.4214	0.009273	0.009095	215673	0.0098	9.88384e-06	176.738	0.861971	0.482525	0.334977	0.143858	0.265	346498	0.767084	0.0223752	0.0301779	20220225MBsci_3
20220225MBsci_3.5_6	mm10	21630720	21463036	0.01	0.32	10917476	0.5086	0.024715	0.02424	568698	0.026	4.15847e-05	166.729	0.869818	1.19045	0.815351	0.420108	0.255	925549	0.759378	0.01161	0.014867	20220225MBsci_3
20220225MBsci_3.9_1	mm10	5870548	5789512	0.02	0.31	2183432	0.3771	0.005486	0.00537	129915	0.0059	0.00322703	171.223	0.862324	0.323085	0.222979	0.085963	0.265	207765	0.789637	0.0193315	0.0258972	20220225MBsci_3
20220225MBsci_3.9_0	mm10	6640180	6562986	0.02	0.32	3025904	0.461	0.007668	0.007489	172371	0.0078	0	163.859	0.862283	0.365442	0.25123	0.11731	0.26	266513	0.76976	0.0214149	0.0264042	20220225MBsci_3
20220225MBsci_3.4_7	mm10	8887804	8797166	0.02	0.34	3263407	0.3709	0.00798	0.007822	190816	0.0087	0.000204081	163.017	0.861649	0.48914	0.323715	0.12587	0.28	305351	0.779179	0.0213476	0.0286212	20220225MBsci_3
20220225MBsci_3.4_1	mm10	9406804	9272142	0.02	0.29	4271861	0.4607	0.011475	0.011256	263956	0.012	0.000365649	184.983	0.859103	0.517703	0.368683	0.171464	0.255	423068	0.830616	0.0265202	0.0346728	20220225MBsci_3
20220225MBsci_3.7_4	mm10	18452692	18174752	0.02	0.32	9820070	0.5403	0.023081	0.022576	534858	0.0244	0.000218939	164.653	0.86598	1.01554	0.691273	0.373128	0.255	852334	0.810812	0.0218963	0.0295065	20220225MBsci_3
20220225MBsci_3.6_7	mm10	18056282	17889090	0.01	0.32	8950830	0.5003	0.021546	0.021111	499702	0.0228	5.74248e-05	161.58	0.860395	0.993727	0.676856	0.341955	0.255	806040	0.764826	0.0123795	0.0157804	20220225MBsci_3
20220225MBsci_3.11_0	mm10	3804126	3751996	0.02	0.32	1587437	0.423	0.004013	0.00392	89768	0.0041	2.51979e-05	163.532	0.861239	0.20936	0.142936	0.061455	0.27	138492	0.795873	0.025026	0.031276	20220225MBsci_3
20220225MBsci_3.9_4	mm10	6585804	6478342	0.02	0.34	2451124	0.3783	0.006117	0.005981	141861	0.0064	0.000635627	167.07	0.862148	0.362449	0.241181	0.094829	0.275	223506	0.804359	0.0263184	0.0342767	20220225MBsci_3
20220225MBsci_3.10_7	mm10	3100788	3051712	0.02	0.38	834733	0.2735	0.002066	0.002013	46689	0.0021	0.000268349	154.692	0.858905	0.170651	0.107404	0.031169	0.295	71821	0.791621	0.0255599	0.0326403	20220225MBsci_3
20220225MBsci_3.10_1	mm10	6343572	6266264	0.02	0.32	2653109	0.4233	0.006666	0.006525	157491	0.0072	0.000174889	170.805	0.862074	0.349118	0.239633	0.103414	0.27	249399	0.806976	0.0306678	0.0400259	20220225MBsci_3
20220225MBsci_3.10_5	mm10	7360510	7290130	0.01	0.35	2541679	0.3486	0.006146	0.006017	141433	0.0064	0.000626358	164.913	0.863333	0.405085	0.267192	0.098095	0.275	225878	0.807206	0.0194902	0.02607	20220225MBsci_3
20220225MBsci_3.8_4	mm10	10793016	10622018	0.02	0.32	5037678	0.4742	0.01264	0.012374	295080	0.0134	8.33717e-05	169.941	0.86202	0.593993	0.408058	0.194847	0.26	468183	0.79316	0.024941	0.0324304	20220225MBsci_3
20220225MBsci_3.8_7	mm10	11631950	11508364	0.02	0.35	4249240	0.3692	0.009748	0.00955	229832	0.0105	7.29542e-05	154.86	0.863883	0.640164	0.418259	0.161174	0.28	369926	0.772576	0.026145	0.0342163	20220225MBsci_3
20220225MBsci_3.7_6	mm10	15003116	14890904	0.01	0.34	7296672	0.49	0.015579	0.015267	361810	0.0165	5.12562e-05	160.526	0.874746	0.825696	0.550005	0.274639	0.26	585244	0.78537	0.0217696	0.0292076	20220225MBsci_3
20220225MBsci_3.9_7	mm10	7357996	7268632	0.02	0.33	3125385	0.4299	0.007648	0.00749	176359	0.008	0.00024573	163.137	0.861084	0.404947	0.275261	0.120512	0.265	281508	0.757776	0.0166805	0.0226836	20220225MBsci_3
20220225MBsci_3.2_1	mm10	14644520	14455664	0.02	0.3	6903594	0.4775	0.018108	0.017749	409381	0.0187	0.000167159	181.581	0.860126	0.805961	0.565231	0.271966	0.25	654773	0.750094	0.00904415	0.0116346	20220225MBsci_3
20220225MBsci_3.2_5	mm10	13327816	13182446	0.02	0.32	5921515	0.4491	0.014557	0.014263	333272	0.0152	0.00107236	170.988	0.863416	0.733496	0.503479	0.229207	0.26	534567	0.814714	0.0287657	0.0382822	20220225MBsci_3
20220225MBsci_3.11_6	mm10	7288546	7218782	0.01	0.33	3675189	0.5091	0.008023	0.007835	184117	0.0084	3.80933e-05	153.22	0.871868	0.401125	0.270153	0.137047	0.26	289220	0.761296	0.0265974	0.0338506	20220225MBsci_3
20220225MBsci_3.7_1	mm10	6945806	6839666	0.02	0.32	2829143	0.4136	0.006994	0.006845	162940	0.0074	0.000354878	173.086	0.864211	0.382262	0.260686	0.10986	0.265	259296	0.795905	0.0223809	0.0298607	20220225MBsci_3
20220225MBsci_3.11_7	mm10	4201316	4141146	0.02	0.35	1341841	0.324	0.003526	0.003436	80562	0.0036	0.000675192	161.994	0.857287	0.231219	0.15137	0.051656	0.285	123515	0.801376	0.0222235	0.0277017	20220225MBsci_3
20220225MBsci_3.10_0	mm10	3294846	3245632	0.02	0.34	1119601	0.3449	0.003082	0.002995	68795	0.0031	0	164.17	0.857155	0.181331	0.121355	0.043029	0.28	101553	0.795634	0.0287599	0.0360329	20220225MBsci_3
20220225MBsci_3.9_6	mm10	15173152	15053168	0.01	0.33	7859538	0.5221	0.017093	0.016765	407449	0.0186	0.00139347	161.352	0.873069	0.835054	0.567118	0.300334	0.26	664240	0.807256	0.0207645	0.0278084	20220225MBsci_3
20220225MBsci_3.10_6	mm10	14089422	13983828	0.01	0.33	7474822	0.5345	0.016456	0.016125	388000	0.0177	0.000394926	160.692	0.870922	0.775411	0.526156	0.283415	0.255	628397	0.800198	0.0182222	0.0245946	20220225MBsci_3
20220225MBsci_3.11_2	mm10	10583856	10512150	0.01	0.34	4695180	0.4466	0.010937	0.010696	250452	0.0114	7.88042e-05	158.819	0.866122	0.582482	0.387903	0.178949	0.265	396904	0.788483	0.0217908	0.0291556	20220225MBsci_3
20220225MBsci_3.11_1	mm10	2838902	2787286	0.02	0.34	1015296	0.3642	0.002618	0.002552	58937	0.0026	9.84934e-05	164.021	0.861807	0.156239	0.104357	0.039047	0.28	90103	0.778487	0.0278325	0.0345228	20220225MBsci_3
20220225MBsci_3.11_3	mm10	14315856	14195840	0.01	0.34	6105667	0.4301	0.014055	0.013769	318017	0.0145	0.000115303	155.474	0.86481	0.787873	0.524001	0.23367	0.27	510986	0.782053	0.021244	0.0283067	20220225MBsci_3
20220225MBsci_3.8_6	mm10	26085706	25892746	0.01	0.32	13174825	0.5088	0.029458	0.02891	677121	0.0309	1.51805e-07	166.783	0.871771	1.43563	0.982861	0.50691	0.255	1105433	0.779059	0.0232566	0.0308513	20220225MBsci_3
20220225MBsci_3.10_3	mm10	31413272	31178110	0.01	0.31	17386472	0.5576	0.041326	0.040519	915909	0.0418	1.88652e-05	164.088	0.86362	1.72883	1.20404	0.674118	0.25	1488018	0.811202	0.0244286	0.0318435	20220225MBsci_3
20220225MBsci_3.8_0	mm10	16263816	16124906	0.01	0.32	7684527	0.4765	0.019161	0.018788	440254	0.0201	0.000182965	171.164	0.86201	0.895079	0.617258	0.299039	0.26	706891	0.752696	0.0216794	0.0288048	20220225MBsci_3
20220225MBsci_3.8_5	mm10	18318928	18150750	0.01	0.32	8649720	0.4765	0.019866	0.019477	469129	0.0214	0.0035837	162.437	0.866612	1.00818	0.690759	0.332737	0.26	759912	0.808687	0.0258905	0.0337096	20220225MBsci_3
20220225MBsci_3.10_4	mm10	16236176	16010134	0.02	0.31	8404426	0.5249	0.021747	0.021274	490002	0.0224	0.00109657	173.511	0.85971	0.893558	0.623445	0.32811	0.25	773460	0.816018	0.0296938	0.038342	20220225MBsci_3
20220225MBsci_2.1_7	mm10	9972800	9857732	0.02	0.31	5190382	0.5265	0.02839	0.02771	639060	0.0292	9.28641e-05	166.522	0.703645	0.548853	0.380543	0.20096	0.25	970544	0.784053	0.0242683	0.0313791	20220225MBsci_2
20220225MBsci_2.1_6	mm10	10749962	10639582	0.02	0.32	5207367	0.4894	0.026433	0.02583	598985	0.0273	3.91753e-05	168.838	0.72087	0.591624	0.403723	0.200583	0.255	924496	0.810503	0.0229307	0.0297354	20220225MBsci_2
20220225MBsci_2.0_3	mm10	11785620	11664234	0.02	0.31	5958237	0.5108	0.033268	0.032494	760199	0.0347	0.000301431	171.671	0.705998	0.648621	0.451151	0.233039	0.255	1156992	0.790254	0.0206969	0.0269334	20220225MBsci_2
20220225MBsci_2.4_4	mm10	10066604	9881812	0.02	0.31	5132367	0.5193	0.02911	0.028404	645584	0.0295	5.72835e-05	174.493	0.703715	0.554015	0.385115	0.201016	0.25	975282	0.768443	0.0219206	0.0286261	20220225MBsci_2
20220225MBsci_2.6_2	mm10	9409102	9308840	0.02	0.32	4482281	0.4815	0.025182	0.024578	569377	0.026	1.1155e-05	176.783	0.703973	0.51783	0.354742	0.17351	0.25	865298	0.755274	0.00905044	0.0111534	20220225MBsci_2
20220225MBsci_2.4_0	mm10	13627080	13497820	0.01	0.33	6934826	0.5137	0.034311	0.033475	753456	0.0344	0.00153832	153.205	0.712648	0.749966	0.508651	0.2643	0.25	1158396	0.805115	0.019974	0.0257611	20220225MBsci_2
20220225MBsci_2.0_5	mm10	13814312	13677634	0.01	0.31	7578497	0.554	0.041075	0.040146	913176	0.0417	1.68899e-05	167.443	0.705764	0.76027	0.531243	0.296888	0.25	1404101	0.810816	0.0288726	0.0373466	20220225MBsci_2
20220225MBsci_2.2_6	mm10	14635918	14481620	0.02	0.33	7189943	0.4964	0.035471	0.034679	807632	0.0369	6.42564e-05	169.645	0.7273	0.805487	0.543408	0.274319	0.255	1253249	0.793983	0.0249194	0.0326394	20220225MBsci_2
20220225MBsci_2.4_7	mm10	13596882	13439900	0.02	0.32	6849782	0.5096	0.036399	0.035551	824826	0.0377	2.01466e-05	164.543	0.709225	0.748304	0.513205	0.264921	0.255	1263127	0.81565	0.0312826	0.0396591	20220225MBsci_2
20220225MBsci_2.2_3	mm10	14268484	14118958	0.02	0.32	7667423	0.543	0.038726	0.037835	863598	0.0394	0.000450999	162.157	0.716682	0.785266	0.535495	0.294436	0.255	1334356	0.840626	0.0307882	0.0395067	20220225MBsci_2
20220225MBsci_2.3_5	mm10	12625202	12478174	0.02	0.32	6260209	0.5016	0.031581	0.030825	699275	0.0319	0.000104469	159.952	0.715136	0.694828	0.472664	0.240069	0.255	1075439	0.793793	0.01869	0.0243725	20220225MBsci_2
20220225MBsci_2.3_6	mm10	13447072	13292096	0.02	0.34	6020047	0.4529	0.029416	0.028758	669201	0.0306	2.45845e-05	167.707	0.727979	0.740059	0.495731	0.228867	0.26	1038173	0.781271	0.0176043	0.0231143	20220225MBsci_2
20220225MBsci_2.1_3	mm10	15130554	14982398	0.01	0.32	7962724	0.5314	0.040842	0.03988	936020	0.0428	0.001931	160.887	0.712784	0.83271	0.56794	0.305916	0.255	1438153	0.789954	0.0248936	0.0323557	20220225MBsci_2
20220225MBsci_2.1_5	mm10	17430352	17255130	0.02	0.3	9323866	0.5403	0.05052	0.049377	1147575	0.0524	0.00197	170.263	0.706912	0.959279	0.672944	0.365453	0.25	1771349	0.836273	0.0290809	0.0368171	20220225MBsci_2
20220225MBsci_2.2_5	mm10	16234392	16060936	0.02	0.31	8643606	0.5381	0.045779	0.044753	998891	0.0456	1.45772e-05	169.92	0.710669	0.893459	0.622731	0.337782	0.25	1548483	0.769729	0.0217566	0.0283425	20220225MBsci_2
20220225MBsci_2.6_1	mm10	13521292	13306612	0.02	0.3	7181166	0.5396	0.039065	0.038157	845623	0.0386	0.000357045	173.22	0.708971	0.744144	0.522359	0.281967	0.245	1298839	0.770068	0.0108109	0.0132557	20220225MBsci_2
20220225MBsci_2.3_1	mm10	10331432	10145562	0.02	0.3	5142127	0.5068	0.028276	0.02762	627677	0.0287	5.25075e-05	176.734	0.71118	0.56859	0.398662	0.202102	0.25	958947	0.831305	0.0265364	0.0336999	20220225MBsci_2
20220225MBsci_2.4_3	mm10	17096866	16900638	0.02	0.28	8887098	0.5258	0.051109	0.050011	1125836	0.0514	9.85699e-05	182.904	0.705587	0.940926	0.677569	0.357999	0.245	1740236	0.784061	0.0251654	0.0328806	20220225MBsci_2
20220225MBsci_2.5_4	mm10	13574106	13350004	0.02	0.32	7400399	0.5543	0.039655	0.038642	861465	0.0393	8.37793e-06	162.533	0.70479	0.747051	0.512799	0.284726	0.245	1303640	0.767746	0.012209	0.0149301	20220225MBsci_2
20220225MBsci_2.5_3	mm10	18071810	17890236	0.02	0.33	9751604	0.545	0.047101	0.045975	1042649	0.0476	6.64506e-05	152.483	0.716415	0.994582	0.675234	0.371445	0.25	1615431	0.767877	0.0126992	0.0154575	20220225MBsci_2
20220225MBsci_2.4_6	mm10	18294262	18108208	0.02	0.32	9280535	0.5125	0.045264	0.044288	1026672	0.0469	0.000201066	166.986	0.727911	1.00682	0.687669	0.357166	0.255	1609239	0.789327	0.02212	0.0294037	20220225MBsci_2
20220225MBsci_2.6_3	mm10	15312822	15160786	0.01	0.33	7910497	0.5217	0.039591	0.038657	871807	0.0398	5.71393e-05	158.944	0.714395	0.842741	0.572161	0.30304	0.25	1348081	0.797549	0.0132611	0.0169195	20220225MBsci_2
20220225MBsci_2.5_6	mm10	18663452	18483956	0.01	0.32	10288622	0.5566	0.048147	0.047076	1089465	0.0498	2.50762e-05	159.228	0.727318	1.02714	0.699578	0.393432	0.25	1710916	0.76437	0.0119937	0.0147508	20220225MBsci_2
20220225MBsci_2.6_0	mm10	18488254	18346578	0.01	0.32	10308009	0.5618	0.051078	0.04984	1115147	0.0509	6.57741e-05	154.538	0.710328	1.0175	0.692606	0.391297	0.245	1726798	0.732616	0.00907778	0.0108493	20220225MBsci_2
20220225MBsci_2.3_7	mm10	22282550	22052944	0.02	0.32	12141921	0.5505	0.061869	0.060408	1363021	0.0623	3.9203e-05	160.373	0.711068	1.22632	0.841168	0.465568	0.25	2110240	0.78731	0.0231465	0.030169	20220225MBsci_2
20220225MBsci_2.6_6	mm10	9957438	9861626	0.01	0.35	4663019	0.4728	0.021631	0.021129	478103	0.0218	8.57813e-07	156.303	0.72897	0.548007	0.360912	0.175362	0.26	743906	0.751992	0.0127216	0.0156071	20220225MBsci_2
20220225MBsci_2.5_5	mm10	22222628	21998152	0.02	0.31	12194433	0.5543	0.0606	0.059194	1318715	0.0603	6.72438e-05	157.702	0.712799	1.22302	0.844553	0.469814	0.245	2054982	0.765754	0.0141323	0.0173802	20220225MBsci_2
20220225MBsci_2.4_5	mm10	19791882	19581024	0.02	0.31	10716938	0.5473	0.054246	0.053025	1183177	0.0541	4.38558e-05	161.361	0.71451	1.08925	0.755663	0.415514	0.25	1842337	0.842259	0.0228692	0.0295747	20220225MBsci_2
20220225MBsci_2.7_2	mm10	9280666	9187992	0.01	0.32	4783894	0.5206	0.025925	0.025303	580168	0.0265	2.29938e-05	174.022	0.711586	0.510761	0.349504	0.185024	0.255	882216	0.794938	0.0213968	0.0277022	20220225MBsci_2
20220225MBsci_2.7_6	mm10	9778338	9661780	0.02	0.33	4353717	0.4506	0.021757	0.021264	494281	0.0226	0.00214759	174.437	0.730239	0.53815	0.360901	0.166832	0.26	762111	0.806069	0.0243864	0.031739	20220225MBsci_2
20220225MBsci_2.5_7	mm10	22929618	22704942	0.01	0.31	12911571	0.5686	0.067219	0.065655	1476065	0.0674	7.74499e-07	161.602	0.705963	1.26193	0.878751	0.501242	0.245	2292232	0.754551	0.01414	0.0172796	20220225MBsci_2
20220225MBsci_2.7_4	mm10	11120802	10926076	0.02	0.32	5732672	0.5246	0.030919	0.030152	674982	0.0308	4.81451e-05	171.658	0.711972	0.612033	0.42157	0.221853	0.25	1021487	0.817396	0.0217904	0.0282996	20220225MBsci_2
20220225MBsci_2.8_4	mm10	10173668	10003310	0.02	0.32	5292973	0.5291	0.028815	0.028106	633258	0.0289	0.00155489	167.333	0.706239	0.559907	0.385171	0.205412	0.25	959656	0.85487	0.0216985	0.0282589	20220225MBsci_2
20220225MBsci_2.8_1	mm10	9562190	9393114	0.02	0.3	4791378	0.51	0.026821	0.026227	598516	0.0273	0.000270903	180.289	0.709766	0.526255	0.37328	0.191628	0.25	918456	0.821726	0.0227224	0.0294741	20220225MBsci_2
20220225MBsci_2.7_3	mm10	14306346	14155356	0.02	0.32	7388366	0.5219	0.03745	0.036571	821885	0.0375	6.79447e-05	164.559	0.718114	0.787349	0.539204	0.284782	0.25	1268398	0.779431	0.0242548	0.0316083	20220225MBsci_2
20220225MBsci_2.7_0	mm10	17464020	17315062	0.01	0.31	9629497	0.5561	0.048566	0.047438	1061064	0.0485	3.69697e-05	162.954	0.714429	0.961132	0.66375	0.369867	0.245	1647023	0.808063	0.0286216	0.0374587	20220225MBsci_2
20220225MBsci_2.9_1	mm10	12419754	12221150	0.02	0.29	6461483	0.5287	0.035596	0.034793	772312	0.0353	0.000228121	176.302	0.711301	0.683521	0.486639	0.257459	0.245	1184716	0.813033	0.0245546	0.0315352	20220225MBsci_2
20220225MBsci_2.6_5	mm10	19404506	19206232	0.02	0.31	10340848	0.5384	0.053262	0.052027	1157032	0.0529	0.000173874	163.544	0.71008	1.06793	0.737464	0.400163	0.245	1797558	0.753975	0.00940097	0.0114898	20220225MBsci_2
20220225MBsci_2.8_2	mm10	11786876	11682680	0.01	0.31	6068239	0.5194	0.032646	0.031872	737238	0.0337	0.000413959	170.242	0.710586	0.64869	0.447802	0.235797	0.255	1126373	0.8093	0.0210435	0.0278157	20220225MBsci_2
20220225MBsci_2.9_2	mm10	9427540	9334266	0.01	0.32	4768887	0.5109	0.025779	0.025147	586892	0.0268	0.000169432	169.101	0.710453	0.518844	0.356593	0.184577	0.255	889838	0.80813	0.020985	0.0274425	20220225MBsci_2
20220225MBsci_2.5_0	mm10	31136566	30910586	0.01	0.31	18355620	0.5938	0.088424	0.086337	1931291	0.0883	3.9225e-05	153.097	0.712018	1.7136	1.18616	0.703436	0.24	3037248	0.749818	0.00951884	0.0113176	20220225MBsci_2
20220225MBsci_2.6_7	mm10	21171658	20970206	0.01	0.31	11733342	0.5595	0.061157	0.059708	1320952	0.0604	0.000103466	161.707	0.705844	1.16518	0.806505	0.452702	0.24	2048143	0.75968	0.00917799	0.0108264	20220225MBsci_2
20220225MBsci_2.8_5	mm10	14696288	14540680	0.02	0.32	7558671	0.5198	0.037565	0.036716	830554	0.0379	2.64597e-07	158.97	0.716074	0.80881	0.553644	0.29164	0.255	1290892	0.811867	0.0256761	0.0326236	20220225MBsci_2
20220225MBsci_2.10_1	mm10	11184078	11014414	0.02	0.29	5927111	0.5381	0.033005	0.032237	717995	0.0328	3.34058e-05	176.468	0.708034	0.615515	0.437792	0.23541	0.245	1096781	0.809338	0.0317687	0.0405808	20220225MBsci_2
20220225MBsci_2.10_4	mm10	13416680	13209688	0.02	0.31	7177817	0.5433	0.0391	0.038123	865226	0.0395	9.36218e-05	166.193	0.70272	0.738387	0.51007	0.277737	0.25	1313722	0.797443	0.0202599	0.0267413	20220225MBsci_2
20220225MBsci_2.11_5	mm10	10114022	10011266	0.02	0.31	5136945	0.5131	0.027515	0.026898	622211	0.0284	0.000170919	169.366	0.709613	0.556625	0.386776	0.201335	0.255	959804	0.788584	0.0223857	0.0293087	20220225MBsci_2
20220225MBsci_2.11_4	mm10	10069064	9916794	0.02	0.31	5287892	0.5332	0.029954	0.029213	658116	0.03	1.96676e-05	171.854	0.702246	0.554151	0.385351	0.206694	0.25	990716	0.771116	0.0209437	0.027393	20220225MBsci_2
20220225MBsci_2.7_5	mm10	21641804	21416620	0.02	0.31	11588675	0.5411	0.058055	0.056726	1265944	0.0578	0.00102755	164.582	0.717398	1.19106	0.822691	0.447145	0.25	1973974	0.819603	0.0276567	0.0356895	20220225MBsci_2
20220225MBsci_2.9_5	mm10	14958322	14798122	0.02	0.32	7614232	0.5145	0.037919	0.037052	845472	0.0386	5.25332e-07	158.44	0.715767	0.823231	0.563959	0.294171	0.255	1311297	0.789544	0.0219595	0.0283221	20220225MBsci_2
20220225MBsci_2.9_4	mm10	13727152	13504180	0.02	0.31	7363630	0.5452	0.039577	0.038616	868920	0.0397	0.000216741	166.22	0.706916	0.755473	0.524142	0.285751	0.245	1324967	0.789517	0.0169311	0.0221051	20220225MBsci_2
20220225MBsci_2.10_6	mm10	11814560	11688412	0.02	0.31	5884586	0.5034	0.030827	0.030146	696571	0.0318	0.00173742	178.074	0.721071	0.650214	0.449548	0.229501	0.25	1078319	0.807635	0.0206665	0.0274461	20220225MBsci_2
20220225MBsci_2.8_6	mm10	22709932	22485350	0.01	0.31	10888360	0.4842	0.055475	0.054333	1255302	0.0574	0.000156865	176.19	0.724941	1.24984	0.869592	0.428173	0.255	1966948	0.820115	0.0305534	0.0392867	20220225MBsci_2
20220225MBsci_2.9_3	mm10	22737416	22516818	0.01	0.31	12442577	0.5525	0.060749	0.05937	1322924	0.0604	8.69595e-05	157.659	0.71973	1.25135	0.863718	0.479823	0.25	2064049	0.834648	0.0272119	0.0347327	20220225MBsci_2
20220225MBsci_2.8_3	mm10	21480404	21274552	0.01	0.31	11718802	0.5508	0.058179	0.056904	1282521	0.0586	3.75465e-06	160.656	0.71772	1.18217	0.816902	0.454259	0.25	2009296	0.821895	0.0228613	0.0296916	20220225MBsci_2
20220225MBsci_2.8_0	mm10	24330796	24150208	0.01	0.31	13991950	0.5793	0.070389	0.0688	1543317	0.0705	2.88737e-05	160.002	0.711574	1.33905	0.934263	0.542204	0.245	2415249	0.830575	0.0267638	0.0342389	20220225MBsci_2
20220225MBsci_2.10_3	mm10	19537070	19356366	0.01	0.31	11064024	0.5715	0.056008	0.054703	1220130	0.0557	0.000535248	161.737	0.714963	1.07522	0.74715	0.428146	0.25	1889348	0.853052	0.0327367	0.0420786	20220225MBsci_2
20220225MBsci_2.0_0	mm10	2775722	2732446	0.02	0.35	1054413	0.3858	0.005891	0.005728	127408	0.0058	4.17294e-05	162.14	0.701923	0.152761	0.100816	0.040295	0.275	187118	0.82006	0.0263446	0.0327016	20220225MBsci_2
20220225MBsci_2.0_6	mm10	3517156	3470282	0.02	0.33	1434469	0.4133	0.00742	0.007248	170058	0.0077	1.39424e-06	168.549	0.719057	0.193566	0.13007	0.054779	0.265	259223	0.760592	0.0220306	0.0288891	20220225MBsci_2
20220225MBsci_2.0_1	mm10	3553984	3479816	0.03	0.31	1535516	0.4412	0.008992	0.00878	206408	0.0094	4.29823e-05	179.671	0.701756	0.195593	0.136728	0.060764	0.26	310690	0.807445	0.0195637	0.0261417	20220225MBsci_2
20220225MBsci_2.0_2	mm10	4037514	3995676	0.02	0.33	1741758	0.4359	0.009932	0.009684	232193	0.0106	0.00011253	171.548	0.702654	0.222204	0.149096	0.06718	0.27	346663	0.83878	0.0322786	0.0405994	20220225MBsci_2
20220225MBsci_2.1_2	mm10	3388336	3349664	0.02	0.36	1287685	0.3844	0.006754	0.006575	157320	0.0071	6.05738e-05	158.547	0.70868	0.186477	0.119364	0.04855	0.275	235191	0.79944	0.0251443	0.0327587	20220225MBsci_2
20220225MBsci_2.10_5	mm10	17299048	17129416	0.01	0.31	9534451	0.5566	0.049171	0.048023	1068836	0.0488	0.000567206	163.248	0.71072	0.952053	0.661849	0.370389	0.245	1655700	0.801811	0.0189039	0.0248447	20220225MBsci_2
20220225MBsci_2.1_0	mm10	4854932	4786812	0.02	0.33	2275134	0.4752	0.011945	0.011627	259643	0.0118	0.00019867	158.299	0.707933	0.267191	0.179642	0.086216	0.26	388228	0.816533	0.0315596	0.0395365	20220225MBsci_2
20220225MBsci_2.9_6	mm10	22601398	22401458	0.01	0.32	12282210	0.5482	0.058066	0.056806	1272209	0.0581	0.00202977	163.33	0.73004	1.24387	0.856463	0.473679	0.25	2005590	0.84746	0.0218375	0.0289105	20220225MBsci_2
20220225MBsci_2.0_4	mm10	6169666	6063850	0.02	0.32	2897385	0.4778	0.016834	0.016405	390420	0.0178	0.00605373	172.885	0.697982	0.339547	0.233466	0.112848	0.26	581740	0.830233	0.0320952	0.0402552	20220225MBsci_2
20220225MBsci_2.0_7	mm10	4481262	4421668	0.02	0.33	1906381	0.4311	0.01086	0.010574	236205	0.0108	6.71429e-05	164.38	0.698649	0.246626	0.167011	0.073364	0.265	348695	0.795429	0.0239172	0.029866	20220225MBsci_2
20220225MBsci_2.3_4	mm10	5673922	5553346	0.03	0.34	2540404	0.4574	0.013958	0.013591	317348	0.0145	8.66004e-06	167.4	0.706261	0.312264	0.209175	0.096949	0.265	473068	0.798532	0.0219792	0.0288638	20220225MBsci_2
20220225MBsci_2.2_4	mm10	6103638	5986314	0.02	0.33	2777633	0.4639	0.015191	0.014806	347123	0.0158	0.00145448	169.291	0.708035	0.335913	0.225528	0.106612	0.265	521571	0.854817	0.0385185	0.0486622	20220225MBsci_2
20220225MBsci_2.9_0	mm10	27256928	27051866	0.01	0.3	15636814	0.578	0.078296	0.076541	1713687	0.0783	1.15113e-05	160.431	0.712441	1.50008	1.05244	0.606953	0.245	2689224	0.806276	0.0306696	0.039202	20220225MBsci_2
20220225MBsci_2.2_2	mm10	6372722	6305114	0.02	0.33	3031266	0.4807	0.016467	0.016063	368129	0.0168	0.000114144	170.859	0.709068	0.350722	0.23673	0.116393	0.255	557230	0.80397	0.021787	0.0286933	20220225MBsci_2
20220225MBsci_2.5_2	mm10	4218966	4162888	0.02	0.35	1680938	0.4037	0.008834	0.008601	200434	0.0091	4.28332e-05	159.586	0.708903	0.23219	0.151443	0.063834	0.265	301304	0.768981	0.0127634	0.0156709	20220225MBsci_2
20220225MBsci_2.2_1	mm10	7731272	7586914	0.02	0.3	3642071	0.48	0.020897	0.020425	469445	0.0214	1.2081e-05	184.868	0.707653	0.42549	0.299228	0.14462	0.255	715261	0.828716	0.0251012	0.0328271	20220225MBsci_2
20220225MBsci_2.1_4	mm10	7838170	7703058	0.02	0.34	3684283	0.4782	0.020111	0.019581	462248	0.0211	2.98566e-05	162.836	0.703519	0.431373	0.288471	0.1406	0.26	690089	0.774023	0.0227852	0.0299962	20220225MBsci_2
20220225MBsci_2.5_1	mm10	6440134	6314832	0.02	0.32	2820753	0.4466	0.015141	0.014767	337733	0.0154	0.000142515	165.441	0.708802	0.354432	0.241653	0.110126	0.26	509701	0.786273	0.0119152	0.0147276	20220225MBsci_2
20220225MBsci_2.7_1	mm10	4988226	4865864	0.03	0.3	2133920	0.4385	0.01225	0.011976	263786	0.012	1.78076e-05	189.688	0.711214	0.274527	0.19272	0.085314	0.255	402235	0.792042	0.0220059	0.0293743	20220225MBsci_2
20220225MBsci_2.1_1	mm10	5543986	5436634	0.02	0.31	2429983	0.4469	0.014116	0.013788	322211	0.0147	4.44448e-05	181.246	0.703901	0.305113	0.212935	0.096286	0.26	486247	0.819727	0.0307399	0.0392093	20220225MBsci_2
20220225MBsci_2.2_0	mm10	9102194	9004846	0.02	0.33	4445571	0.4936	0.023226	0.022674	527263	0.0241	0.000324818	163.67	0.708653	0.500939	0.339277	0.170509	0.255	808860	0.808707	0.0213256	0.0280688	20220225MBsci_2
20220225MBsci_2.4_2	mm10	7068214	6989072	0.02	0.32	3406580	0.4874	0.019085	0.018616	429225	0.0196	0	172.238	0.705602	0.388999	0.266936	0.13265	0.255	645529	0.802066	0.022614	0.0290709	20220225MBsci_2
20220225MBsci_2.4_1	mm10	7759734	7586782	0.03	0.29	3693476	0.4868	0.021555	0.021069	482791	0.022	2.54503e-05	185.485	0.705562	0.427057	0.304964	0.148705	0.25	735036	0.800885	0.0204316	0.0272331	20220225MBsci_2
20220225MBsci_2.6_4	mm10	7449680	7314854	0.02	0.33	3590832	0.4908	0.019409	0.018907	424169	0.0193	0.000569227	164.767	0.704805	0.409993	0.275713	0.137475	0.255	638619	0.764517	0.0132653	0.0168581	20220225MBsci_2
20220225MBsci_2.10_0	mm10	3515476	3453672	0.02	0.34	1386337	0.4014	0.007412	0.007217	162440	0.0074	1.44265e-06	162.342	0.705246	0.193474	0.128364	0.052686	0.265	243635	0.773165	0.0221447	0.028949	20220225MBsci_2
20220225MBsci_2.3_2	mm10	7965244	7875358	0.02	0.33	3868007	0.4911	0.02063	0.020114	475016	0.0217	0.00149379	167.627	0.710085	0.438367	0.29719	0.147503	0.26	719273	0.848825	0.0311941	0.0387848	20220225MBsci_2
20220225MBsci_2.11_7	mm10	1226680	1203240	0.02	0.32	395194	0.3284	0.002473	0.002401	55607	0.0025	0	174.951	0.69391	0.06751	0.046233	0.015447	0.28	79428	0.823173	0.0331551	0.0416444	20220225MBsci_2
20220225MBsci_2.11_1	mm10	2227858	2181972	0.03	0.31	1124129	0.5151	0.006299	0.006141	144442	0.0066	0.000113866	171.478	0.709109	0.12261	0.085807	0.04383	0.255	214446	0.788259	0.0245098	0.0313716	20220225MBsci_2
20220225MBsci_2.8_7	mm10	4769508	4697690	0.02	0.32	2112603	0.4497	0.011556	0.011272	274566	0.0125	0.00199375	166.478	0.705425	0.262489	0.178496	0.081547	0.265	413244	0.791394	0.0233686	0.0302386	20220225MBsci_2
20220225MBsci_2.11_6	mm10	1945660	1916470	0.02	0.33	757553	0.3952	0.003907	0.003799	87322	0.0039	0.0006521	162.962	0.722256	0.107079	0.072001	0.02861	0.27	129293	0.810253	0.0273111	0.0349387	20220225MBsci_2
20220225MBsci_2.11_0	mm10	2963206	2924474	0.02	0.34	1139244	0.3895	0.006258	0.006088	140259	0.0064	1.58e-05	163.725	0.705841	0.16308	0.109189	0.04365	0.27	207131	0.77129	0.0198594	0.0252	20220225MBsci_2
20220225MBsci_2.10_7	mm10	3701228	3643568	0.02	0.34	1551873	0.4259	0.008369	0.008138	188603	0.0086	6.44383e-05	159.564	0.704559	0.203697	0.135628	0.058681	0.265	279704	0.759767	0.0266604	0.0342846	20220225MBsci_2
20220225MBsci_2.11_2	mm10	4167710	4126760	0.01	0.33	1964264	0.4759	0.010785	0.010513	246926	0.0112	3.25822e-05	168.854	0.709192	0.229369	0.155176	0.075545	0.26	369446	0.787739	0.0276806	0.0356929	20220225MBsci_2
20220225MBsci_2.11_3	mm10	5247806	5189866	0.02	0.33	2368628	0.4563	0.012776	0.012466	290608	0.0132	0.000130033	167.087	0.711774	0.288813	0.194402	0.09156	0.26	437462	0.795018	0.0234054	0.0303163	20220225MBsci_2
20220225MBsci_2.9_7	mm10	6824652	6734870	0.02	0.33	3215479	0.4774	0.01647	0.01604	375646	0.0171	0.00028114	154.21	0.710524	0.375594	0.254274	0.121695	0.26	563912	0.780911	0.0262995	0.0331728	20220225MBsci_2
20220225MBsci_2.7_7	mm10	8688288	8578450	0.02	0.32	3852520	0.449	0.021297	0.020784	479258	0.0219	7.94285e-05	174.099	0.708252	0.47816	0.32642	0.1494	0.26	726592	0.770285	0.0255818	0.0330609	20220225MBsci_2
20220225MBsci_2.10_2	mm10	6262018	6204916	0.01	0.33	3135717	0.5053	0.016589	0.016162	361453	0.0165	0.00124055	162.918	0.7086	0.34463	0.233229	0.120268	0.255	545937	0.805641	0.0194715	0.0253469	20220225MBsci_2
20220225MBsci_4.0_0	mm10	2111784	2079594	0.02	0.33	784860	0.3774	0.003346	0.003245	74694	0.0034	2.54823e-06	158.406	0.780544	0.116222	0.078085	0.029918	0.275	107669	0.779314	0.0277912	0.0340355	20220225MBsci_4
20220225MBsci_4.2_2	mm10	20868262	20674726	0.01	0.32	11888358	0.575	0.042155	0.041191	919899	0.042	0.000437234	159.913	0.7973	1.14848	0.78267	0.447483	0.245	1449386	0.754824	0.0180357	0.023773	20220225MBsci_4
20220225MBsci_4.5_3	mm10	19065810	18939726	0.01	0.35	9183244	0.4848	0.03137	0.030636	691024	0.0316	1.65519e-05	146.293	0.795609	1.04929	0.686473	0.342324	0.26	1080955	0.760063	0.0148453	0.0185982	20220225MBsci_4
20220225MBsci_4.2_0	mm10	22456494	22237840	0.01	0.31	12110220	0.5445	0.046313	0.04522	1003432	0.0458	5.23525e-05	164.386	0.790331	1.23589	0.853917	0.465522	0.245	1553465	0.81303	0.0230823	0.0298965	20220225MBsci_4
20220225MBsci_4.1_6	mm10	24247886	24043102	0.01	0.34	13154990	0.5471	0.042971	0.041954	956441	0.0437	0.000118282	148.067	0.803048	1.33448	0.88982	0.487401	0.25	1503771	0.807455	0.0237007	0.0308136	20220225MBsci_4
20220225MBsci_4.1_2	mm10	22865274	22673482	0.01	0.33	13458988	0.5936	0.046713	0.045599	1027770	0.0469	0.000851178	151.619	0.796202	1.25839	0.851626	0.502715	0.245	1609355	0.80899	0.0237867	0.0309143	20220225MBsci_4
20220225MBsci_4.7_0	mm10	19273550	19116446	0.01	0.31	10613928	0.5552	0.039682	0.038681	858737	0.0392	7.97066e-05	162.552	0.797014	1.06072	0.732942	0.405575	0.245	1308623	0.803341	0.0202808	0.0262748	20220225MBsci_4
20220225MBsci_4.6_6	mm10	22512656	22336076	0.01	0.34	12361054	0.5534	0.042874	0.041832	937478	0.0428	3.20361e-05	155.346	0.800996	1.23898	0.829543	0.46214	0.25	1456193	0.758893	0.0112917	0.013643	20220225MBsci_4
20220225MBsci_4.4_7	mm10	22443172	22249744	0.01	0.31	10998417	0.4943	0.043842	0.04287	1008053	0.046	0.0020432	168.433	0.787566	1.23516	0.855345	0.430152	0.255	1565566	0.803427	0.0280226	0.036337	20220225MBsci_4
20220225MBsci_4.6_0	mm10	25868528	25660656	0.01	0.32	14340722	0.5588	0.052899	0.051614	1139503	0.0521	2.09194e-05	156.04	0.790157	1.42367	0.969367	0.541563	0.245	1767154	0.780238	0.0107585	0.0134035	20220225MBsci_4
20220225MBsci_4.0_1	mm10	2018580	1982886	0.02	0.35	421672	0.2126	0.00177	0.001728	40703	0.0018	0.000346241	172.766	0.781572	0.111092	0.073252	0.016373	0.295	62074	0.808519	0.026073	0.0352043	20220225MBsci_4
20220225MBsci_4.1_0	mm10	1503286	1425872	0.06	0.36	359579	0.2521	0.001619	0.001561	36151	0.0016	0.00018911	155.852	0.770293	0.082733	0.053402	0.01347	0.295	50273	0.770155	0.0278657	0.0352534	20220225MBsci_4
20220225MBsci_4.8_2	mm10	29399238	29198676	0.01	0.33	17119963	0.5863	0.056876	0.055568	1261723	0.0576	1.8458e-05	150.064	0.801892	1.61799	1.0947	0.639804	0.25	1996140	0.779568	0.0226646	0.0297203	20220225MBsci_4
20220225MBsci_4.0_4	mm10	4662472	4604912	0.02	0.35	1920137	0.4169	0.007406	0.007217	166829	0.0076	7.70778e-05	157.697	0.787974	0.256599	0.169316	0.072422	0.27	252313	0.791806	0.0240743	0.0306286	20220225MBsci_4
20220225MBsci_4.8_6	mm10	29882328	29669078	0.01	0.33	16508171	0.5564	0.053718	0.052553	1185807	0.0542	0.000836919	152.879	0.806418	1.64457	1.10989	0.620587	0.25	1891039	0.815571	0.0233226	0.0306925	20220225MBsci_4
20220225MBsci_4.1_1	mm10	5510154	5412022	0.02	0.33	2311769	0.4271	0.00897	0.008759	198542	0.009	6.05597e-05	163.674	0.789113	0.303251	0.204561	0.089044	0.265	305339	0.773976	0.0192958	0.0260222	20220225MBsci_4
20220225MBsci_4.1_4	mm10	6113610	6007748	0.02	0.35	2698436	0.4491	0.010007	0.009752	225654	0.0103	3.4835e-05	155.502	0.791985	0.336462	0.222	0.101198	0.265	343943	0.790951	0.0244235	0.0321755	20220225MBsci_4
20220225MBsci_4.2_3	mm10	31901842	31656732	0.01	0.33	18230038	0.5758	0.061623	0.060249	1358315	0.0621	1.22874e-05	151.589	0.799083	1.75572	1.18582	0.681968	0.25	2158381	0.795936	0.0228754	0.0295	20220225MBsci_4
20220225MBsci_4.3_6	mm10	32245028	31997718	0.01	0.32	17766643	0.5552	0.060603	0.059221	1312182	0.06	0.00184312	160.671	0.805312	1.7746	1.21217	0.671616	0.25	2065827	0.800528	0.0386301	0.0490407	20220225MBsci_4
20220225MBsci_4.0_5	mm10	11999448	11915310	0.01	0.34	5608145	0.4706	0.020109	0.01965	432976	0.0197	2.85299e-06	152.409	0.793029	0.660389	0.437219	0.21135	0.26	673943	0.793953	0.0192546	0.0253173	20220225MBsci_4
20220225MBsci_4.1_7	mm10	5430036	5325282	0.02	0.34	2153485	0.4043	0.008473	0.00824	196780	0.0089	0.000353845	156.112	0.785414	0.298842	0.197964	0.08062	0.27	294748	0.777278	0.0245456	0.0310227	20220225MBsci_4
20220225MBsci_4.0_3	mm10	16591004	16490640	0.01	0.35	8547785	0.5183	0.028471	0.0278	637413	0.0291	2.87794e-05	142.045	0.797721	0.913086	0.600244	0.314853	0.26	994977	0.779036	0.0312915	0.0400553	20220225MBsci_4
20220225MBsci_4.2_4	mm10	6949112	6832042	0.02	0.35	3314443	0.4851	0.011813	0.011511	271458	0.0124	0.000215421	154.794	0.797714	0.382444	0.251684	0.123097	0.26	415509	0.787663	0.0212594	0.028142	20220225MBsci_4
20220225MBsci_4.9_5	mm10	27154192	26960042	0.01	0.31	14724152	0.5461	0.054323	0.05319	1219269	0.0557	1.71147e-05	164.832	0.795806	1.49443	1.04218	0.573707	0.25	1930016	0.810519	0.0248059	0.0319463	20220225MBsci_4
20220225MBsci_4.3_0	mm10	5709762	5636574	0.02	0.34	2000791	0.3549	0.007866	0.007663	178815	0.0081	0.00128649	165.065	0.790331	0.314236	0.208002	0.076558	0.275	270424	0.772524	0.0218376	0.0290105	20220225MBsci_4
20220225MBsci_4.4_2	mm10	3442524	3383964	0.02	0.38	959404	0.2835	0.003371	0.003277	78861	0.0036	0.000339794	145.398	0.79573	0.189459	0.118629	0.035055	0.285	118941	0.7753	0.0253911	0.0332686	20220225MBsci_4
20220225MBsci_4.10_3	mm10	23343614	23194366	0.01	0.34	13464693	0.5805	0.046573	0.045492	1053844	0.0481	0.00023038	148.576	0.795078	1.28472	0.860016	0.504899	0.255	1655902	0.785073	0.020665	0.0270587	20220225MBsci_4
20220225MBsci_4.1_5	mm10	15251774	15109250	0.01	0.34	7259803	0.4804	0.025235	0.024645	554932	0.0253	0.000306069	150.946	0.796953	0.839381	0.557117	0.272406	0.26	864711	0.813889	0.0244865	0.0322871	20220225MBsci_4
20220225MBsci_4.3_1	mm10	3484286	3423612	0.02	0.33	1128862	0.3297	0.004602	0.004487	103018	0.0047	0.005308	176.301	0.790506	0.191757	0.129733	0.044204	0.275	156358	0.792144	0.0251133	0.0329838	20220225MBsci_4
20220225MBsci_4.10_5	mm10	24183974	24021688	0.01	0.32	13616101	0.5668	0.048929	0.047817	1092854	0.0499	2.51173e-05	156.021	0.793762	1.33096	0.910081	0.518387	0.25	1713391	0.804828	0.0209777	0.0273841	20220225MBsci_4
20220225MBsci_4.3_4	mm10	5179970	5102620	0.02	0.36	1732894	0.3396	0.00662	0.006452	150960	0.0069	2.19286e-05	163.685	0.793658	0.285079	0.184769	0.065613	0.28	228555	0.808103	0.0230486	0.0306531	20220225MBsci_4
20220225MBsci_4.2_1	mm10	13589944	13385730	0.02	0.3	6771868	0.5059	0.02761	0.027008	592502	0.027	0.000127587	179.392	0.787737	0.747922	0.529733	0.267488	0.245	922822	0.799166	0.0190097	0.0251479	20220225MBsci_4
20220225MBsci_4.2_5	mm10	12927766	12797856	0.02	0.34	6262781	0.4893	0.021463	0.020963	485879	0.0222	8.07948e-05	152.298	0.799754	0.711479	0.470259	0.233872	0.26	757441	0.761502	0.0292363	0.0381679	20220225MBsci_4
20220225MBsci_4.0_2	mm10	8732776	8670282	0.01	0.35	4739125	0.5465	0.016319	0.015914	375935	0.0171	4.68441e-05	146.596	0.796854	0.480608	0.317001	0.174232	0.26	579944	0.852141	0.0371214	0.0471348	20220225MBsci_4
20220225MBsci_4.3_5	mm10	7559834	7487016	0.01	0.35	2745347	0.3666	0.00983	0.009592	222019	0.0101	0.000134773	157.107	0.798852	0.416055	0.272296	0.103803	0.275	341687	0.8049	0.0223122	0.0296132	20220225MBsci_4
20220225MBsci_4.2_6	mm10	11676998	11557378	0.02	0.36	5659154	0.4896	0.018213	0.017774	410065	0.0187	2.65057e-05	148.47	0.806844	0.642643	0.417681	0.207446	0.26	640932	0.776355	0.0192476	0.0251125	20220225MBsci_4
20220225MBsci_4.3_3	mm10	9684934	9591420	0.01	0.34	4205855	0.4385	0.015533	0.015167	346822	0.0158	0.000488367	162.104	0.79618	0.53301	0.356819	0.160809	0.265	535371	0.796274	0.0295593	0.0383372	20220225MBsci_4
20220225MBsci_4.4_3	mm10	7602896	7526016	0.02	0.37	2572851	0.3418	0.008985	0.008746	197892	0.009	7.30707e-05	144.122	0.795605	0.418425	0.267376	0.095254	0.28	299962	0.795467	0.0357796	0.045597	20220225MBsci_4
20220225MBsci_4.3_2	mm10	13555076	13423622	0.01	0.33	7123302	0.5306	0.026248	0.025625	589530	0.0269	3.3973e-05	163.432	0.795894	0.746003	0.506189	0.269824	0.255	912407	0.776133	0.0226642	0.0299296	20220225MBsci_4
20220225MBsci_4.7_2	mm10	5120960	5064154	0.02	0.36	2195503	0.4335	0.007694	0.007472	172461	0.0078	0.00111683	151.563	0.803917	0.281832	0.182505	0.081415	0.27	256750	0.779556	0.0215326	0.0278626	20220225MBsci_4
20220225MBsci_4.4_0	mm10	12629148	12502760	0.02	0.31	6511100	0.5207	0.025326	0.024716	557456	0.0254	0.000118567	162.837	0.790603	0.695045	0.480474	0.251088	0.25	850290	0.815565	0.0239196	0.031609	20220225MBsci_4
20220225MBsci_4.5_5	mm10	10027774	9949744	0.01	0.37	4046550	0.4066	0.013712	0.013378	308130	0.014	0.000265411	145.53	0.797158	0.551878	0.353081	0.150036	0.27	478468	0.752884	0.0150459	0.018883	20220225MBsci_4
20220225MBsci_4.4_5	mm10	11050710	10947650	0.01	0.35	4957963	0.4528	0.017447	0.017003	392227	0.0179	0.00330418	148.511	0.796628	0.608175	0.400583	0.185185	0.265	598977	0.800886	0.0227499	0.0297507	20220225MBsci_4
20220225MBsci_4.4_1	mm10	9553540	9401270	0.02	0.29	4907240	0.5219	0.019843	0.019397	428032	0.0195	2.9752e-05	174.184	0.788817	0.525779	0.373453	0.193999	0.245	658750	0.774257	0.0228286	0.0301912	20220225MBsci_4
20220225MBsci_4.5_7	mm10	6451298	6387782	0.01	0.38	2066722	0.3235	0.007818	0.007626	182067	0.0083	6.4837e-05	155.259	0.786329	0.355047	0.222229	0.076947	0.285	279268	0.761337	0.0120143	0.0151025	20220225MBsci_4
20220225MBsci_4.3_7	mm10	18101086	17952284	0.01	0.32	9067437	0.505	0.035315	0.03449	823929	0.0376	0.000637225	164.385	0.790228	0.996193	0.684045	0.350828	0.26	1265703	0.824406	0.0285476	0.0362239	20220225MBsci_4
20220225MBsci_5.3_0	mm10	14780300	14635024	0.01	0.3	5119731	0.3498	0.040881	0.039646	882877	0.0403	2.89078e-05	174.541	0.61662	0.813433	0.577191	0.200948	0.24	1237375	0.806983	0.0202384	0.0264749	20220225MBsci_5
20220225MBsci_5.3_2	mm10	12713738	12589082	0.01	0.31	6860802	0.5449	0.052402	0.050865	1119883	0.0512	0.000526178	173.557	0.621736	0.6997	0.489223	0.266253	0.245	1602587	0.792924	0.0205169	0.0264564	20220225MBsci_5
20220225MBsci_4.7_5	mm10	4361446	4313592	0.02	0.37	1332166	0.3088	0.004889	0.004764	108666	0.0049	4.65407e-05	159.146	0.799013	0.240032	0.151522	0.050318	0.285	164023	0.787438	0.0232708	0.0294221	20220225MBsci_4
20220225MBsci_5.3_6	mm10	9402786	9319306	0.01	0.33	4894183	0.5251	0.032848	0.031886	708366	0.0323	0.00265499	160.569	0.6456	0.517482	0.348989	0.185046	0.255	1020358	0.850589	0.0313386	0.0399985	20220225MBsci_5
20220225MBsci_5.1_1	mm10	8776530	8664082	0.02	0.29	4593949	0.5302	0.035922	0.034899	761025	0.0348	0.00184678	175.208	0.619582	0.483016	0.345053	0.182003	0.245	1084798	0.82426	0.0310982	0.0392989	20220225MBsci_5
20220225MBsci_4.5_1	mm10	9409558	9292580	0.02	0.31	4798412	0.5163	0.019359	0.018911	426019	0.0194	0.000217989	169.812	0.786116	0.517855	0.361554	0.187356	0.25	655238	0.6766	0.0104223	0.0126814	20220225MBsci_4
20220225MBsci_4.7_4	mm10	6493812	6405032	0.02	0.34	2884530	0.4503	0.010782	0.010512	237922	0.0108	0.000153231	167.02	0.800163	0.357387	0.238953	0.109794	0.26	360906	0.802212	0.0224971	0.0292874	20220225MBsci_4
20220225MBsci_4.6_4	mm10	8382910	8260066	0.02	0.34	4189323	0.5071	0.015504	0.015114	349894	0.016	4.77404e-07	157.748	0.792354	0.461353	0.307274	0.156981	0.255	534497	0.774132	0.0156874	0.0202442	20220225MBsci_4
20220225MBsci_5.2_7	mm10	17886038	17735842	0.01	0.32	10036153	0.5658	0.068802	0.06678	1474419	0.0674	5.89867e-05	155.025	0.628818	0.984358	0.672279	0.38071	0.245	2143217	0.810867	0.0253676	0.03246	20220225MBsci_5
20220225MBsci_5.3_4	mm10	10420442	10282318	0.02	0.31	5283517	0.5138	0.040338	0.039102	859611	0.0393	0.000154443	170.643	0.623911	0.573489	0.396477	0.203539	0.25	1211410	0.870338	0.0328065	0.0415369	20220225MBsci_5
20220225MBsci_5.0_2	mm10	14514174	14406104	0.01	0.31	8153169	0.5659	0.059699	0.057891	1275286	0.0583	0.000265418	161.079	0.621723	0.798787	0.55299	0.312948	0.245	1822443	0.824983	0.0281579	0.0356105	20220225MBsci_5
20220225MBsci_4.2_7	mm10	66259978	65775982	0.01	0.3	38558690	0.5862	0.138633	0.135678	3073651	0.1405	0.000901379	158.945	0.790744	3.64662	2.55884	1.49802	0.245	4962305	0.784802	0.0217067	0.0280638	20220225MBsci_4
20220225MBsci_5.1_7	mm10	11164804	11060542	0.01	0.32	5687175	0.5141	0.042672	0.04143	952614	0.0435	9.88188e-05	164.46	0.62016	0.614455	0.419026	0.219157	0.255	1358499	0.80558	0.0298675	0.0380392	20220225MBsci_5
20220225MBsci_5.3_3	mm10	18515266	18364202	0.01	0.31	10143172	0.5523	0.071778	0.069717	1544113	0.0706	1.87318e-05	163.804	0.633522	1.01899	0.710456	0.392221	0.245	2236019	0.843679	0.0307799	0.0383593	20220225MBsci_5
20220225MBsci_5.1_2	mm10	11354626	11257232	0.01	0.33	6257522	0.5558	0.04413	0.042786	943023	0.0431	4.12304e-05	157.419	0.627273	0.624901	0.423971	0.2375	0.25	1349840	0.791428	0.0274096	0.0345624	20220225MBsci_5
20220225MBsci_4.4_4	mm10	15483430	15288946	0.02	0.31	8751775	0.5724	0.032772	0.031968	717197	0.0327	2.49092e-05	160.821	0.794718	0.85213	0.589645	0.334552	0.245	1097381	0.773617	0.0237463	0.0312316	20220225MBsci_4
20220225MBsci_5.4_0	mm10	11205154	11081474	0.02	0.3	6038741	0.5449	0.046467	0.045072	986073	0.045	0.000856801	167.821	0.620322	0.616675	0.434513	0.236212	0.245	1390404	0.816556	0.0247561	0.0315668	20220225MBsci_5
20220225MBsci_5.0_4	mm10	11916910	11771458	0.02	0.31	6314801	0.5364	0.048188	0.046713	1026651	0.0469	1.6786e-05	165.591	0.617948	0.655847	0.454664	0.24379	0.245	1446645	0.801494	0.0245363	0.031458	20220225MBsci_5
20220225MBsci_4.8_7	mm10	2576620	2528218	0.02	0.36	927912	0.367	0.003593	0.003496	84224	0.0038	0.000562553	155.917	0.784145	0.141804	0.09183	0.034357	0.275	126957	0.806084	0.0255741	0.0338464	20220225MBsci_4
20220225MBsci_4.4_6	mm10	16162220	16030416	0.01	0.34	8500244	0.5302	0.028313	0.027634	614968	0.0281	0.000130349	151.053	0.806077	0.889487	0.592096	0.317477	0.255	956399	0.796312	0.0238186	0.0315878	20220225MBsci_4
20220225MBsci_5.4_4	mm10	10950216	10794596	0.02	0.3	5656401	0.524	0.043527	0.042223	926488	0.0423	0.000413337	171.362	0.623083	0.602645	0.421937	0.220797	0.245	1308518	0.813117	0.0228985	0.0294992	20220225MBsci_5
20220225MBsci_5.2_4	mm10	12021842	11863166	0.02	0.32	6301360	0.5311	0.046839	0.045438	995345	0.0455	5.20523e-05	168.515	0.625368	0.661622	0.455183	0.242029	0.245	1419862	0.786453	0.0225727	0.0289663	20220225MBsci_5
20220225MBsci_5.1_4	mm10	12140478	11989036	0.02	0.31	6420819	0.5355	0.049158	0.047672	1043413	0.0477	3.67554e-05	168.748	0.618832	0.668151	0.464133	0.248486	0.245	1477747	0.819167	0.0275261	0.0353844	20220225MBsci_5
20220225MBsci_5.2_0	mm10	11676000	11556646	0.02	0.31	6308441	0.5458	0.047204	0.045773	1009801	0.0461	6.65775e-06	165.154	0.621302	0.642588	0.444479	0.242807	0.245	1430207	0.794305	0.0192277	0.0250425	20220225MBsci_5
20220225MBsci_5.4_2	mm10	11486390	11373794	0.01	0.31	6212581	0.5462	0.045391	0.044016	976157	0.0446	9.65782e-07	162.958	0.625789	0.632153	0.438108	0.23924	0.245	1393371	0.784915	0.0246817	0.0314557	20220225MBsci_5
20220225MBsci_4.8_0	mm10	5601400	5529242	0.02	0.39	1254671	0.2269	0.004753	0.004625	109470	0.005	0.000682251	153.422	0.788681	0.308273	0.190831	0.047392	0.295	164543	0.783139	0.0197757	0.0265539	20220225MBsci_4
20220225MBsci_4.5_0	mm10	18338248	18202308	0.01	0.33	9490323	0.5213	0.03395	0.033101	733715	0.0335	0.000189035	150.244	0.791957	1.00924	0.678127	0.3574	0.25	1129940	0.769229	0.0113538	0.0141513	20220225MBsci_4
20220225MBsci_4.6_5	mm10	12754574	12641620	0.01	0.35	5853021	0.4629	0.019498	0.019031	445517	0.0203	0.000228258	145.48	0.798494	0.701948	0.457366	0.215875	0.26	697835	0.764846	0.00973335	0.0119492	20220225MBsci_4
20220225MBsci_5.2_5	mm10	16930960	16794222	0.01	0.31	9240811	0.5502	0.064114	0.062312	1374546	0.0628	4.76149e-06	161.52	0.632285	0.931795	0.643289	0.35449	0.245	2009431	0.794881	0.0206213	0.0266028	20220225MBsci_5
20220225MBsci_5.3_5	mm10	15562978	15435616	0.01	0.3	8462168	0.5482	0.061789	0.060022	1327246	0.0606	1.96167e-05	167.388	0.629564	0.856508	0.599716	0.329042	0.245	1912748	0.778985	0.0253662	0.0325058	20220225MBsci_5
20220225MBsci_4.5_6	mm10	6755796	6696164	0.01	0.39	1918151	0.2864	0.006255	0.006094	142118	0.0064	0.000636029	144.296	0.80223	0.371805	0.227992	0.070044	0.29	219674	0.769845	0.0135174	0.0170283	20220225MBsci_4
20220225MBsci_4.8_1	mm10	5746864	5653494	0.02	0.33	2320246	0.4104	0.008806	0.008606	196933	0.009	6.89582e-05	164.641	0.793712	0.316278	0.212812	0.08991	0.27	303946	0.809851	0.0290712	0.0372233	20220225MBsci_4
20220225MBsci_4.9_1	mm10	3034452	2982732	0.02	0.34	983717	0.3298	0.003965	0.00387	90600	0.0041	0.00441184	172.746	0.790102	0.167001	0.111593	0.038607	0.28	138574	0.794464	0.0242519	0.0316316	20220225MBsci_4
20220225MBsci_5.4_3	mm10	18030564	17884150	0.01	0.31	10100788	0.5647	0.070226	0.068187	1509216	0.069	8.93e-05	156.623	0.632436	0.992312	0.686926	0.38807	0.25	2182713	0.814972	0.0261494	0.0330932	20220225MBsci_5
20220225MBsci_5.2_3	mm10	17659494	17523546	0.01	0.32	9774220	0.5577	0.067488	0.065584	1451475	0.0663	1.75973e-05	159.704	0.63337	0.97189	0.666602	0.373184	0.245	2119570	0.81119	0.0230625	0.0295906	20220225MBsci_5
20220225MBsci_5.4_5	mm10	19846440	19684284	0.01	0.31	11045502	0.5611	0.076607	0.07441	1644974	0.0752	0.000405233	158.16	0.633208	1.09225	0.761209	0.426164	0.245	2388030	0.829049	0.029582	0.0377408	20220225MBsci_5
20220225MBsci_5.0_3	mm10	23266152	23118652	0.01	0.32	13310132	0.5757	0.089344	0.086736	1913254	0.0874	2.88502e-05	150.582	0.630551	1.28045	0.876912	0.504318	0.245	2793408	0.78887	0.0217879	0.0275457	20220225MBsci_5
20220225MBsci_5.2_6	mm10	17680224	17546424	0.01	0.33	9909473	0.5647	0.063009	0.06121	1353678	0.0619	0.00017236	154.965	0.647603	0.973031	0.657897	0.371264	0.245	1993407	0.796635	0.0235265	0.0303536	20220225MBsci_5
20220225MBsci_4.8_4	mm10	5974586	5891998	0.02	0.36	1853065	0.3145	0.006912	0.006743	152373	0.0069	0.000218017	159.815	0.793739	0.328811	0.212112	0.070446	0.28	232909	0.835653	0.0242758	0.0326691	20220225MBsci_4
20220225MBsci_4.9_0	mm10	5315616	5257510	0.02	0.36	1617928	0.3077	0.006211	0.006052	147245	0.0067	0.00658126	160.057	0.790587	0.292544	0.187717	0.061517	0.285	223205	0.786022	0.0230459	0.0307273	20220225MBsci_4
20220225MBsci_4.9_7	mm10	2229342	2186088	0.02	0.34	826828	0.3782	0.003262	0.003159	83769	0.0038	0.000123363	149.356	0.785254	0.122691	0.08107	0.030659	0.275	122042	0.777077	0.0324914	0.0412631	20220225MBsci_4
20220225MBsci_4.9_2	mm10	4752528	4703406	0.02	0.38	1431330	0.3043	0.005004	0.004878	112996	0.0051	0.000199814	151.101	0.799552	0.261555	0.164198	0.053327	0.285	172951	0.805286	0.0286281	0.0372591	20220225MBsci_4
20220225MBsci_5.1_3	mm10	22049464	21897930	0.01	0.32	12400399	0.5662	0.083247	0.080851	1791794	0.0819	0.000162414	153.433	0.633827	1.21349	0.83033	0.470609	0.25	2618632	0.810715	0.0270633	0.0340581	20220225MBsci_5
20220225MBsci_5.0_5	mm10	20949886	20805112	0.01	0.31	11832265	0.5687	0.081525	0.07919	1758077	0.0803	2.58615e-05	155.234	0.627691	1.15298	0.797898	0.452659	0.245	2566117	0.834432	0.0288006	0.0361301	20220225MBsci_5
20220225MBsci_5.5_4	mm10	11639076	11487948	0.02	0.31	6115849	0.5323	0.046997	0.04557	995838	0.0455	2.32184e-05	168.594	0.617264	0.640556	0.444821	0.236898	0.245	1409340	0.778602	0.0136617	0.0169169	20220225MBsci_5
20220225MBsci_4.6_2	mm10	15425772	15289370	0.01	0.33	8293054	0.5424	0.029713	0.029016	663220	0.0303	0.000151934	157.189	0.793925	0.848957	0.569878	0.310104	0.25	1038704	0.771612	0.0109026	0.0135238	20220225MBsci_4
20220225MBsci_4.7_3	mm10	15194132	15078724	0.01	0.33	7880774	0.5226	0.027713	0.027034	607165	0.0277	4.16203e-05	155.759	0.801945	0.836209	0.563008	0.298231	0.255	934212	0.775962	0.0217581	0.0281002	20220225MBsci_4
20220225MBsci_5.4_7	mm10	18645096	18486470	0.01	0.32	10227399	0.5532	0.071667	0.069523	1528852	0.0699	5.71015e-05	154.249	0.627131	1.02613	0.706565	0.391473	0.245	2198900	0.765913	0.0191156	0.0241838	20220225MBsci_5
20220225MBsci_4.7_6	mm10	11575256	11483328	0.01	0.35	5848345	0.5092	0.018904	0.018438	431583	0.0197	0	152.565	0.813619	0.637044	0.416804	0.215929	0.26	664948	0.830205	0.0379331	0.0480565	20220225MBsci_4
20220225MBsci_5.7_4	mm10	9328112	9196074	0.02	0.31	4775251	0.5192	0.035029	0.033969	742442	0.0339	1.6753e-05	170.22	0.634855	0.513372	0.354432	0.183922	0.245	1053113	0.832024	0.0308906	0.0393105	20220225MBsci_5
20220225MBsci_4.5_4	mm10	17636400	17446076	0.02	0.33	9097571	0.5214	0.03454	0.03369	757196	0.0346	4.74852e-05	159.855	0.789216	0.970619	0.657056	0.346362	0.25	1163973	0.747678	0.00968899	0.0118249	20220225MBsci_4
20220225MBsci_5.4_6	mm10	20328390	20171098	0.01	0.32	11388912	0.5646	0.073514	0.071394	1575138	0.072	2.33561e-05	154.6	0.647486	1.11877	0.765378	0.431064	0.245	2305792	0.82361	0.0270678	0.0342895	20220225MBsci_5
20220225MBsci_4.10_1	mm10	4075368	4016338	0.02	0.33	1813408	0.4515	0.007098	0.006924	160685	0.0073	0.000981577	164.478	0.78887	0.224287	0.150286	0.0696	0.27	244315	0.832184	0.0348011	0.0446578	20220225MBsci_4
20220225MBsci_5.5_2	mm10	13555352	13439834	0.01	0.32	7393619	0.5501	0.052419	0.050811	1131271	0.0517	6.00518e-05	157.66	0.625461	0.746018	0.507496	0.280404	0.245	1623140	0.801287	0.0117323	0.0139214	20220225MBsci_5
20220225MBsci_5.6_4	mm10	10271434	10131962	0.02	0.32	5168297	0.51	0.039409	0.038216	835834	0.0382	4.21802e-05	168.701	0.617871	0.565288	0.388049	0.198641	0.245	1185294	0.789061	0.0114831	0.0140284	20220225MBsci_5
20220225MBsci_4.6_7	mm10	17434484	17259380	0.02	0.33	7752946	0.4492	0.03031	0.029607	684715	0.0313	0.000126404	164.282	0.785134	0.959507	0.643871	0.295764	0.26	1060534	0.747636	0.0129953	0.016364	20220225MBsci_4
20220225MBsci_4.8_3	mm10	13718304	13603614	0.01	0.37	5250389	0.3859	0.016585	0.01617	370252	0.0169	0.000691377	136.323	0.802726	0.754987	0.478088	0.191233	0.275	575459	0.805435	0.0261443	0.0334763	20220225MBsci_4
20220225MBsci_4.11_3	mm10	38582378	38356276	0.01	0.32	21895876	0.5708	0.075165	0.073573	1710868	0.0782	0	153.236	0.79881	2.12338	1.44788	0.828377	0.25	2733459	0.817683	0.0369879	0.0466664	20220225MBsci_4
20220225MBsci_5.7_2	mm10	9642964	9543450	0.02	0.31	5177169	0.5424	0.038075	0.036942	809726	0.037	5.44699e-05	169.822	0.631462	0.5307	0.367122	0.199491	0.245	1155942	0.815655	0.0243496	0.0307659	20220225MBsci_5
20220225MBsci_5.5_6	mm10	19431506	19287844	0.01	0.32	10896072	0.5649	0.072634	0.070498	1559191	0.0713	1.46842e-05	156.504	0.639207	1.06941	0.733754	0.41547	0.24	2267188	0.769053	0.0143769	0.0171616	20220225MBsci_5
20220225MBsci_5.5_5	mm10	20121620	19965840	0.01	0.31	11129248	0.5574	0.078534	0.076296	1677746	0.0767	3.10893e-05	160.364	0.627651	1.10739	0.770733	0.429828	0.245	2439471	0.835102	0.0187367	0.0239293	20220225MBsci_5
20220225MBsci_4.9_4	mm10	9560674	9447374	0.02	0.33	4321264	0.4574	0.016627	0.016225	380363	0.0173	0.00622318	165.642	0.792719	0.526171	0.355817	0.166104	0.26	580996	0.780921	0.0212676	0.0277521	20220225MBsci_4
20220225MBsci_5.5_3	mm10	20855008	20705392	0.01	0.32	11671403	0.5636	0.081578	0.079162	1741948	0.0796	6.18606e-05	156.437	0.628788	1.14776	0.791444	0.447488	0.245	2516482	0.73961	0.0125106	0.0145064	20220225MBsci_5
20220225MBsci_4.11_0	mm10	4225806	4179566	0.02	0.39	1249259	0.2988	0.004122	0.004005	99159	0.0045	0.000576342	137.4	0.798214	0.232567	0.144108	0.045036	0.29	150168	0.752411	0.0261717	0.0342779	20220225MBsci_4
20220225MBsci_4.10_7	mm10	3486874	3435956	0.02	0.36	1254174	0.365	0.004912	0.004759	114290	0.0052	0.00012279	148.347	0.782495	0.1919	0.124733	0.046198	0.27	167935	0.793944	0.0318507	0.0410041	20220225MBsci_4
20220225MBsci_4.11_1	mm10	2608052	2569776	0.02	0.36	821324	0.3196	0.003044	0.002968	70554	0.0032	0.00116397	157.101	0.79348	0.143534	0.093114	0.031101	0.285	107697	0.79564	0.0260842	0.0339451	20220225MBsci_4
20220225MBsci_4.9_3	mm10	13138268	13040006	0.01	0.36	5953350	0.4565	0.020142	0.019675	459079	0.0209	7.25642e-05	147.394	0.801274	0.723064	0.468102	0.222826	0.27	713403	0.798385	0.030034	0.0381841	20220225MBsci_4
20220225MBsci_5.7_1	mm10	12182150	12001460	0.02	0.29	5439673	0.4532	0.044952	0.043724	974685	0.0445	0.00127986	193.279	0.623586	0.670444	0.482051	0.220571	0.245	1385443	0.836999	0.0275582	0.0350316	20220225MBsci_5
20220225MBsci_5.7_6	mm10	12664792	12557918	0.01	0.33	6939076	0.5525	0.044761	0.043442	958258	0.0438	2.82458e-05	157.877	0.654297	0.697006	0.471093	0.260374	0.245	1389955	0.808684	0.0232912	0.0296573	20220225MBsci_5
20220225MBsci_4.9_6	mm10	11541408	11439940	0.01	0.35	4995670	0.4366	0.017266	0.016868	395970	0.0181	0.00016174	158.87	0.803971	0.635181	0.418141	0.187159	0.265	616394	0.737739	0.0179878	0.0240182	20220225MBsci_4
20220225MBsci_4.11_4	mm10	2307298	2266350	0.02	0.37	610442	0.2693	0.002291	0.002226	53543	0.0024	0.00155953	156.367	0.792024	0.126982	0.080434	0.022511	0.295	80276	0.794658	0.025578	0.0328946	20220225MBsci_4
20220225MBsci_5.6_2	mm10	14879088	14752800	0.01	0.32	8243540	0.5587	0.059406	0.057628	1269544	0.058	3.63921e-06	161.953	0.623763	0.81887	0.560793	0.314168	0.245	1829410	0.768655	0.0152707	0.0187161	20220225MBsci_5
20220225MBsci_5.6_0	mm10	17388888	17245092	0.01	0.32	9812743	0.569	0.070117	0.067951	1492399	0.0682	2.24198e-06	156.606	0.621304	0.956997	0.657602	0.373417	0.24	2133650	0.758932	0.0145435	0.0179907	20220225MBsci_5
20220225MBsci_5.6_3	mm10	20575218	20420524	0.01	0.31	11595404	0.5678	0.081622	0.07931	1748935	0.0799	9.659e-06	160.458	0.626458	1.13236	0.786116	0.445835	0.24	2555056	0.782334	0.0102473	0.0119661	20220225MBsci_5
20220225MBsci_5.9_2	mm10	12229672	12124254	0.01	0.32	6568331	0.5417	0.047158	0.045772	1023273	0.0467	0.000268561	162.696	0.630287	0.67306	0.463701	0.252958	0.25	1469535	0.804207	0.0317469	0.0406195	20220225MBsci_5
20220225MBsci_5.7_3	mm10	18832468	18685304	0.01	0.3	10506364	0.5622	0.073925	0.071807	1587645	0.0726	0.000181414	164.187	0.636258	1.03645	0.72798	0.408632	0.245	2303452	0.853565	0.0276985	0.0352408	20220225MBsci_5
20220225MBsci_4.10_6	mm10	7708152	7636758	0.01	0.37	3541858	0.4637	0.011195	0.010903	259300	0.0118	0.000214012	142.275	0.805653	0.424218	0.267731	0.125101	0.27	398918	0.812019	0.0296958	0.0385247	20220225MBsci_4
20220225MBsci_4.11_5	mm10	2845770	2805798	0.02	0.35	1104464	0.3936	0.004067	0.003962	97582	0.0044	1.0865e-05	155.771	0.79259	0.156616	0.103033	0.041026	0.275	149294	0.821018	0.0271333	0.0358243	20220225MBsci_4
20220225MBsci_5.7_5	mm10	19259214	19090296	0.01	0.29	10137998	0.531	0.078027	0.075958	1677309	0.0767	6.80608e-05	181.331	0.627864	1.05993	0.760028	0.405993	0.245	2438063	0.803863	0.0224929	0.0291527	20220225MBsci_5
20220225MBsci_4.7_7	mm10	18475014	18327616	0.01	0.33	10157074	0.5541	0.037089	0.036211	836218	0.0382	4.84391e-05	160.368	0.797493	1.01677	0.690812	0.385318	0.25	1294321	0.76061	0.0232959	0.0302621	20220225MBsci_4
20220225MBsci_4.11_6	mm10	3834732	3787740	0.02	0.35	1493112	0.3941	0.005296	0.005141	126109	0.0057	7.63506e-05	150.547	0.79903	0.211044	0.139013	0.054831	0.27	189081	0.771558	0.0287677	0.0362855	20220225MBsci_4
20220225MBsci_5.6_7	mm10	22240974	22070022	0.01	0.32	12639912	0.5727	0.086242	0.083669	1845162	0.0843	5.85447e-06	151.425	0.624692	1.22403	0.833596	0.478051	0.245	2684705	0.747983	0.0133187	0.0160361	20220225MBsci_5
20220225MBsci_4.0_6	mm10	1351072	1326984	0.02	0.35	522930	0.394	0.001895	0.001844	42982	0.0019	4.20706e-05	153.304	0.794541	0.074356	0.048392	0.01905	0.27	65050	0.793174	0.0209691	0.0276971	20220225MBsci_4
20220225MBsci_4.10_2	mm10	4565664	4520670	0.01	0.38	1988366	0.4398	0.006532	0.006356	155968	0.0071	0.000301755	139.534	0.799175	0.251271	0.158258	0.071753	0.27	238992	0.790549	0.0260467	0.0341708	20220225MBsci_4
20220225MBsci_5.5_0	mm10	15105028	14964872	0.01	0.31	8309297	0.5552	0.0611	0.059247	1303245	0.0595	2.67171e-05	161.437	0.619881	0.831305	0.57885	0.321161	0.24	1855991	0.78166	0.0128718	0.0155961	20220225MBsci_5
20220225MBsci_5.6_6	mm10	16388800	16264178	0.01	0.33	9146125	0.5623	0.060669	0.058915	1294590	0.0592	2.09925e-05	157.166	0.640556	0.901957	0.61093	0.34456	0.24	1891376	0.765021	0.0100475	0.0118493	20220225MBsci_5
20220225MBsci_5.10_4	mm10	9445070	9330968	0.02	0.32	4923242	0.5276	0.037011	0.03586	799155	0.0365	0.00032377	163.814	0.619574	0.519809	0.355575	0.188935	0.25	1125277	0.86844	0.0313791	0.0393769	20220225MBsci_5
20220225MBsci_4.10_4	mm10	9624360	9516386	0.02	0.34	4793583	0.5037	0.018163	0.017693	410137	0.0187	0.00310206	157.645	0.790049	0.529676	0.352343	0.18128	0.26	621958	0.821269	0.025038	0.033189	20220225MBsci_4
20220225MBsci_4.0_7	mm10	1587126	1560114	0.02	0.36	500361	0.3207	0.002042	0.001974	47333	0.0021	6.39538e-05	146.081	0.779423	0.087347	0.056268	0.018445	0.28	67711	0.790743	0.0326135	0.0406561	20220225MBsci_4
20220225MBsci_4.11_7	mm10	3924804	3869010	0.02	0.35	1514562	0.3914	0.005717	0.005539	135731	0.0062	9.2436e-05	144.774	0.789925	0.216001	0.141029	0.055798	0.275	198338	0.790741	0.0310515	0.0387899	20220225MBsci_4
20220225MBsci_4.7_1	mm10	964288	934718	0.04	0.34	201724	0.2158	0.000858	0.000834	19869	0.0009	0.000297436	178.657	0.786923	0.053069	0.035133	0.007839	0.295	29387	0.77946	0.018832	0.0255662	20220225MBsci_4
20220225MBsci_4.11_2	mm10	6378756	6327870	0.01	0.37	2944452	0.4653	0.009424	0.009184	214726	0.0098	2.71697e-06	140.509	0.803849	0.351054	0.224007	0.106978	0.27	331427	0.78732	0.0295352	0.0385833	20220225MBsci_4
20220225MBsci_4.10_0	mm10	12096162	11991094	0.01	0.33	6178416	0.5152	0.023884	0.023288	553567	0.0253	0.00274731	159.946	0.787174	0.665712	0.447996	0.234412	0.26	842352	0.811541	0.0288672	0.0379492	20220225MBsci_4
20220225MBsci_5.9_5	mm10	17643452	17503178	0.01	0.31	9564292	0.5464	0.067525	0.065689	1454861	0.0665	8.36445e-07	163.015	0.632661	0.971007	0.676793	0.372264	0.25	2123342	0.795708	0.026378	0.0338698	20220225MBsci_5
20220225MBsci_5.8_2	mm10	16162194	16030840	0.01	0.32	8982403	0.5603	0.061339	0.059526	1333082	0.0609	1.11329e-06	156.013	0.633711	0.889486	0.607433	0.341339	0.25	1933015	0.799323	0.0251662	0.0322184	20220225MBsci_5
20220225MBsci_5.0_0	mm10	896090	867018	0.04	0.33	306061	0.353	0.002545	0.002449	55830	0.0025	3.26732e-05	159.287	0.603949	0.049316	0.033347	0.011697	0.27	73706	0.798063	0.0287728	0.035124	20220225MBsci_5
20220225MBsci_4.8_5	mm10	46144450	45839804	0.01	0.32	26112732	0.5696	0.084648	0.082825	1850836	0.0846	7.6591e-08	148.443	0.802264	2.53956	1.73498	0.986906	0.25	2977462	0.787656	0.0226925	0.029439	20220225MBsci_4
20220225MBsci_5.0_1	mm10	1069512	1038298	0.03	0.33	271335	0.2613	0.002272	0.0022	49526	0.0022	0.000943483	179.894	0.609101	0.05886	0.039626	0.010628	0.285	68561	0.809279	0.0220955	0.0274557	20220225MBsci_5
20220225MBsci_5.7_7	mm10	13698078	13572744	0.01	0.31	7498913	0.5524	0.054926	0.053317	1174745	0.0537	2.37368e-05	165.889	0.628868	0.753873	0.525895	0.29058	0.245	1683576	0.778727	0.0189771	0.024266	20220225MBsci_5
20220225MBsci_5.1_0	mm10	873442	835284	0.05	0.34	258339	0.3092	0.002173	0.00209	47485	0.0021	0	163.375	0.599876	0.048069	0.032139	0.009831	0.27	62695	0.847548	0.0434192	0.0546567	20220225MBsci_5
20220225MBsci_5.0_7	mm10	1032650	1003586	0.03	0.35	318706	0.3175	0.002626	0.002523	59075	0.0027	0.000200812	155.318	0.596324	0.056831	0.037419	0.01194	0.275	78136	0.798441	0.0288208	0.0369443	20220225MBsci_5
20220225MBsci_5.8_5	mm10	21835754	21665160	0.01	0.31	11755688	0.5426	0.080835	0.07864	1734960	0.0793	0.00130864	160.598	0.633557	1.20173	0.837624	0.455171	0.25	2552075	0.823856	0.0344498	0.0438477	20220225MBsci_5
20220225MBsci_5.9_3	mm10	19932600	19785974	0.01	0.31	11209920	0.5665	0.078695	0.076547	1703192	0.0778	0.000507408	161.762	0.633855	1.09699	0.764732	0.43514	0.245	2489143	0.792569	0.0228232	0.0292308	20220225MBsci_5
20220225MBsci_5.3_7	mm10	330112	307552	0.07	0.35	90157	0.2931	0.000863	0.000824	18070	0.0008	0	156.24	0.553736	0.018167	0.01192	0.003417	0.26	22655	0.771044	0.0184903	0.0241724	20220225MBsci_5
20220225MBsci_5.0_6	mm10	2822562	2781854	0.02	0.37	845761	0.304	0.006327	0.006136	142574	0.0065	4.02005e-05	170.634	0.627027	0.155339	0.099385	0.032096	0.285	200972	0.819348	0.0264479	0.0340811	20220225MBsci_5
20220225MBsci_5.8_4	mm10	14274066	14098900	0.02	0.31	7639556	0.5418	0.055993	0.054344	1202766	0.055	0.000108645	164.54	0.626113	0.785573	0.544345	0.295044	0.25	1721923	0.840824	0.0301042	0.0383908	20220225MBsci_5
20220225MBsci_5.10_2	mm10	12950372	12856658	0.01	0.33	7334782	0.5705	0.050843	0.04925	1100723	0.0503	0.000121067	153.827	0.628276	0.712723	0.481896	0.276506	0.25	1574588	0.81311	0.032894	0.0412717	20220225MBsci_5
20220225MBsci_5.8_7	mm10	21923596	21753316	0.01	0.32	12245317	0.5629	0.082528	0.08018	1791230	0.0819	0.00143728	152.296	0.629472	1.20657	0.829069	0.467126	0.245	2625673	0.797769	0.0240421	0.0309516	20220225MBsci_5
20220225MBsci_5.6_5	mm10	18432654	18284164	0.01	0.31	10094256	0.552	0.071608	0.069589	1526796	0.0698	8.32156e-06	162.487	0.626427	1.01444	0.702667	0.388305	0.24	2225325	0.773465	0.0142156	0.0174557	20220225MBsci_5
20220225MBsci_5.10_6	mm10	13926028	13821174	0.01	0.33	7683197	0.5559	0.053082	0.05157	1183867	0.0541	7.83528e-05	163.088	0.637488	0.766419	0.520962	0.29287	0.25	1719949	0.7994	0.0311734	0.0393716	20220225MBsci_5
20220225MBsci_5.9_6	mm10	17289202	17163304	0.01	0.32	9806753	0.5713	0.063569	0.061799	1411509	0.0645	4.03803e-05	156.806	0.648346	0.951511	0.647445	0.372098	0.25	2074293	0.814885	0.0270666	0.0344439	20220225MBsci_5
20220225MBsci_5.8_6	mm10	19318570	19175696	0.01	0.32	10915768	0.5692	0.070414	0.068478	1521083	0.0695	2.0704e-05	156.328	0.646763	1.0632	0.723223	0.414039	0.25	2246547	0.793007	0.0243324	0.0309915	20220225MBsci_5
20220225MBsci_5.2_1	mm10	6387502	6291210	0.02	0.29	3204786	0.5094	0.025483	0.024768	538012	0.0246	8.73693e-06	181.588	0.621262	0.351536	0.2501	0.127019	0.245	766083	0.811327	0.0221546	0.0285062	20220225MBsci_5
20220225MBsci_5.10_5	mm10	18295658	18169444	0.01	0.32	10389137	0.5717	0.070643	0.068568	1525176	0.0697	4.62021e-05	153.795	0.630197	1.0069	0.689818	0.395991	0.245	2216181	0.800204	0.0276412	0.0350207	20220225MBsci_5
20220225MBsci_5.5_7	mm10	21706934	21540950	0.01	0.32	12170708	0.565	0.082661	0.080175	1778947	0.0813	4.17396e-05	149.833	0.625252	1.19464	0.815483	0.46175	0.245	2582042	0.786769	0.0169689	0.0207482	20220225MBsci_5
20220225MBsci_5.3_1	mm10	5981858	5886472	0.02	0.29	2924631	0.4968	0.023767	0.023093	503763	0.023	9.98417e-05	185.661	0.62198	0.329211	0.235449	0.116551	0.245	711467	0.813335	0.0246374	0.0320943	20220225MBsci_5
20220225MBsci_5.11_6	mm10	12494252	12398024	0.01	0.33	6484586	0.523	0.043674	0.04242	981410	0.0448	4.62636e-06	159.315	0.641338	0.687621	0.462038	0.245787	0.255	1420406	0.80744	0.022123	0.0285204	20220225MBsci_5
20220225MBsci_5.9_7	mm10	18263746	18123042	0.01	0.31	10263746	0.5663	0.071631	0.069588	1561146	0.0713	1.89015e-05	156.427	0.629039	1.00514	0.693852	0.395052	0.25	2267562	0.813531	0.029476	0.0376098	20220225MBsci_5
20220225MBsci_5.11_7	mm10	12501058	12394266	0.01	0.33	6235863	0.5031	0.045421	0.044115	1020043	0.0466	3.20725e-05	160.957	0.622977	0.687995	0.466796	0.23934	0.255	1464215	0.773212	0.0242909	0.0315322	20220225MBsci_5
20220225MBsci_5.9_0	mm10	967440	929562	0.04	0.33	294658	0.3169	0.0024	0.002312	52005	0.0023	5.43002e-05	163.034	0.610526	0.053243	0.035922	0.011225	0.27	69104	0.775961	0.025842	0.0325138	20220225MBsci_5
20220225MBsci_5.10_1	mm10	678322	651416	0.04	0.33	249816	0.3834	0.001962	0.001897	42603	0.0019	0.0001361	167.089	0.613856	0.037331	0.025107	0.009535	0.265	58734	0.777744	0.0235174	0.0289211	20220225MBsci_5
20220225MBsci_5.2_2	mm10	8876358	8789234	0.01	0.33	4670734	0.5314	0.032942	0.03194	698351	0.0319	8.05013e-05	159.625	0.630387	0.48851	0.328517	0.176929	0.25	998230	0.810203	0.0235173	0.0301298	20220225MBsci_5
20220225MBsci_5.6_1	mm10	6095950	6009448	0.02	0.31	3007072	0.5003	0.023211	0.022542	499553	0.0228	2.19483e-05	172.803	0.620068	0.33549	0.23442	0.117536	0.245	712730	0.744853	0.0094074	0.0111375	20220225MBsci_5
20220225MBsci_5.11_2	mm10	11666356	11575416	0.01	0.33	6513407	0.5626	0.045765	0.044383	1026764	0.0469	3.74612e-05	157.469	0.630852	0.642058	0.433408	0.246848	0.255	1468595	0.788741	0.0290042	0.0367197	20220225MBsci_5
20220225MBsci_5.11_4	mm10	10613640	10486196	0.02	0.32	5552254	0.5294	0.041412	0.040157	928831	0.0424	1.44086e-05	164.001	0.623349	0.584121	0.398438	0.213679	0.255	1313890	0.794393	0.0247917	0.031247	20220225MBsci_5
20220225MBsci_5.11_1	mm10	816980	788600	0.04	0.33	336608	0.4268	0.002533	0.002452	56981	0.0026	1.78249e-05	163.674	0.622908	0.044962	0.030456	0.012756	0.265	79363	0.76605	0.0254923	0.0320872	20220225MBsci_5
20220225MBsci_5.10_0	mm10	1291000	1254978	0.03	0.34	456295	0.3635	0.003609	0.003475	80205	0.0036	0	157.079	0.60882	0.07105	0.047117	0.017143	0.27	107261	0.794128	0.0283659	0.0358539	20220225MBsci_5
20220225MBsci_5.11_0	mm10	1843898	1805582	0.03	0.33	736438	0.4078	0.00577	0.005562	127327	0.0058	0.000556734	159.257	0.617482	0.101478	0.068505	0.028132	0.265	170891	0.815491	0.0352077	0.043225	20220225MBsci_5
20220225MBsci_5.10_7	mm10	18972524	18831626	0.01	0.31	10816672	0.5743	0.07862	0.07631	1745628	0.0798	0.000149584	159.473	0.61938	1.04415	0.726255	0.418643	0.25	2519525	0.808889	0.03036	0.0385817	20220225MBsci_5
20220225MBsci_5.11_5	mm10	15267334	15151498	0.01	0.32	8233556	0.5434	0.057874	0.056253	1309063	0.0598	0.000333027	160.289	0.631179	0.840237	0.57693	0.317019	0.25	1901011	0.789759	0.0255288	0.0326513	20220225MBsci_5
20220225MBsci_4.6_3	mm10	44917966	44611880	0.01	0.29	26544096	0.595	0.100365	0.098296	2237294	0.1023	5.50028e-06	165.613	0.788076	2.47206	1.76287	1.04384	0.24	3584220	0.772093	0.0137866	0.017106	20220225MBsci_4
20220225MBsci_5.10_3	mm10	18113824	17992508	0.01	0.32	10374306	0.5765	0.071487	0.069397	1553313	0.071	5.86063e-05	154.866	0.630283	0.996894	0.681715	0.395509	0.25	2252871	0.818152	0.025028	0.032093	20220225MBsci_5
20220225MBsci_5.4_1	mm10	5488072	5392582	0.02	0.28	2709625	0.5024	0.022178	0.021537	466820	0.0213	0.000998662	182.136	0.619106	0.302036	0.217686	0.108948	0.245	654584	0.817385	0.0219855	0.0284723	20220225MBsci_5
20220225MBsci_5.5_1	mm10	7511244	7404120	0.02	0.29	3823365	0.5163	0.030742	0.02987	651485	0.0297	3.08629e-05	178.762	0.615344	0.413381	0.29566	0.152192	0.245	925246	0.775152	0.0103427	0.0122951	20220225MBsci_5
20220225MBsci_5.7_0	mm10	7249790	7151120	0.02	0.3	3753339	0.5248	0.030267	0.02936	657505	0.03	0.00011563	179.808	0.620985	0.398992	0.28125	0.147667	0.245	920099	0.805092	0.0201478	0.0258152	20220225MBsci_5
20220225MBsci_5.8_0	mm10	6273136	6178786	0.02	0.32	2573043	0.4164	0.020548	0.019936	462606	0.0211	0.00104312	174.685	0.615953	0.345242	0.23546	0.10054	0.26	647196	0.822941	0.0246012	0.0323681	20220225MBsci_5
20220225MBsci_5.8_1	mm10	5358482	5267020	0.02	0.29	2466981	0.4683	0.020314	0.019759	448770	0.0205	0.000709369	186.515	0.618815	0.294904	0.210294	0.09923	0.255	637580	0.839162	0.0262194	0.0333881	20220225MBsci_5
20220225MBsci_5.11_3	mm10	17421052	17296856	0.01	0.33	9386905	0.5426	0.064559	0.062741	1459103	0.0667	1.3636e-05	157.171	0.634304	0.958767	0.651718	0.35734	0.255	2120054	0.78471	0.029608	0.0375956	20220225MBsci_5
20220225MBsci_5.9_4	mm10	7720638	7613626	0.02	0.32	3923662	0.5153	0.029512	0.028624	637003	0.0291	0.000623907	167.276	0.625524	0.424905	0.292499	0.151956	0.255	898327	0.833785	0.0263336	0.0336949	20220225MBsci_5
20220225MBsci_5.9_1	mm10	5151858	5062774	0.02	0.28	2409505	0.4759	0.020267	0.019709	454121	0.0207	0.00107325	190.378	0.617562	0.283532	0.204717	0.097395	0.25	643207	0.799475	0.020458	0.0268028	20220225MBsci_5
20220225MBsci_5.1_5	mm10	18346212	18207866	0.01	0.31	10138797	0.5568	0.071509	0.069476	1533012	0.0701	0.000120724	160.559	0.627944	1.00968	0.700654	0.390441	0.245	2228452	0.81671	0.0223408	0.0283911	20220225MBsci_5
20220225MBsci_5.1_6	mm10	19475592	19338838	0.01	0.33	11026804	0.5701	0.070858	0.068776	1519004	0.0694	2.23093e-05	152.581	0.642331	1.07184	0.72851	0.415234	0.245	2225628	0.81027	0.0303404	0.0380619	20220225MBsci_5
20220225MBsci_5.8_3	mm10	16333990	16205526	0.01	0.32	8808932	0.5435	0.059854	0.058197	1301731	0.0595	1.54389e-05	155.797	0.635638	0.898941	0.613285	0.337096	0.25	1897702	0.822256	0.0280155	0.03584	20220225MBsci_5

## Sheet: Spike-in
spike-in data of sciCabernet squencing data
Plate	Puc19_ModRate	Lambda_ModRate
20220324_E7_5_ICM_10S	0.997385	0.0131017
20220324_E7_5_ICM_11S	0.997566	0.0116155
20220324_E7_5_ICM_12S	0.997548	0.0146138
20220324_E7_5_ICM_14S	0.997513	0.0140468
20220324_E7_5_ICM_15S	0.997536	0.0153409
20220324_E7_5_ICM_1S	0.997859	0.015916
20220324_E7_5_ICM_2S	0.997798	0.014088
20220324_E7_5_ICM_3S	0.997798	0.0103287
20220324_E7_5_ICM_4S	0.997522	0.0179406
20220324_E7_5_ICM_5S	0.997786	0.0136004
20220324_E7_5_ICM_6S	0.99771	0.0121879
20220324_E7_5_ICM_7S	0.997813	0.0152483
K562-96_L4	0.990755	0.00981955
K562-96_L7	0.990708	0.00986991
20220225MBsci_1	0.997796	0.0147065
20220225MBsci_2	0.997898	0.0109597
20220225MBsci_3	0.997797	0.0107268
20220225MBsci_4	0.997633	0.0116476
20220225MBsci_5	0.997491	0.0134556
20220225MBsci_6	0.997705	0.0125923
